# Supplementary material for: A Multicriteria Decision-Making Framework for Access Point Selection in Hybrid LiFi/WiFi Networks Using Integrated AHP–VIKOR Technique
Source: Sensors (Basel). 2023 Jan 23;23(3):1312. doi: 10.3390/s23031312 (PMC9919914; doi:10.3390/s23031312)
Supplement: Supplementary file 1 [file sensors-23-01312-s001.zip]

Archive with 1 entries (1 files):
- sensors-2152038-supplementary.xlsx
