# Supplementary material for: A Multicriteria Decision-Making Framework for Access Point Selection in Hybrid LiFi/WiFi Networks Using Integrated AHP–VIKOR Technique
Source: Sensors (Basel). 2023 Jan 23;23(3):1312. doi: 10.3390/s23031312 (PMC9919914; doi:10.3390/s23031312)
Supplement: Supplementary file 1 [file sensors-23-01312-s001.zip › sensors-2152038-supplementary.xlsx]

## Sheet: 1
All Rules					Rule ID
C1-H	C2-H	C3-H	C4-H	C5-H	1
C1-H	C2-H	C3-H	C4-H	C5-NH	2			High	Med	Low	Not low	Low	Rule 3
C1-H	C2-H	C3-H	C4-H	C5-M	3			High	Not low	Not low	Low	Not low	Rule 4	474
C1-H	C2-H	C3-H	C4-H	C5-NL	4			Low	Med	Not high	Not high	High	Rule 5	2781
C1-H	C2-H	C3-H	C4-H	C5-L	5			Not low	Not low	Med	High	Not high	Rule 6	2302
C1-H	C2-H	C3-H	C4-NH	C5-H	6			Low	Low	Low	Not high	High	Rule 7	3106
C1-H	C2-H	C3-H	C4-NH	C5-NH	7			Not low	Not low	Not low	High	Not high	Rule 8	2327
C1-H	C2-H	C3-H	C4-NH	C5-M	8			Not high	Not high	Med	Med	Med	Rule 9	813
C1-H	C2-H	C3-H	C4-NH	C5-NL	9			Med	Med	Not low	Med	Med	Rule 10	1588
C1-H	C2-H	C3-H	C4-NH	C5-L	10			Not high	Med	Low	Med	Med	Rule 11	988
C1-H	C2-H	C3-H	C4-M	C5-H	11
C1-H	C2-H	C3-H	C4-M	C5-NH	12
C1-H	C2-H	C3-H	C4-M	C5-M	13
C1-H	C2-H	C3-H	C4-M	C5-NL	14
C1-H	C2-H	C3-H	C4-M	C5-L	15
C1-H	C2-H	C3-H	C4-NL	C5-H	16
C1-H	C2-H	C3-H	C4-NL	C5-NH	17
C1-H	C2-H	C3-H	C4-NL	C5-M	18
C1-H	C2-H	C3-H	C4-NL	C5-NL	19
C1-H	C2-H	C3-H	C4-NL	C5-L	20
C1-H	C2-H	C3-H	C4-L	C5-H	21
C1-H	C2-H	C3-H	C4-L	C5-NH	22
C1-H	C2-H	C3-H	C4-L	C5-M	23
C1-H	C2-H	C3-H	C4-L	C5-NL	24
C1-H	C2-H	C3-H	C4-L	C5-L	25
C1-H	C2-H	C3-NH	C4-H	C5-H	26
C1-H	C2-H	C3-NH	C4-H	C5-NH	27
C1-H	C2-H	C3-NH	C4-H	C5-M	28
C1-H	C2-H	C3-NH	C4-H	C5-NL	29
C1-H	C2-H	C3-NH	C4-H	C5-L	30
C1-H	C2-H	C3-NH	C4-NH	C5-H	31
C1-H	C2-H	C3-NH	C4-NH	C5-NH	32
C1-H	C2-H	C3-NH	C4-NH	C5-M	33
C1-H	C2-H	C3-NH	C4-NH	C5-NL	34
C1-H	C2-H	C3-NH	C4-NH	C5-L	35
C1-H	C2-H	C3-NH	C4-M	C5-H	36
C1-H	C2-H	C3-NH	C4-M	C5-NH	37
C1-H	C2-H	C3-NH	C4-M	C5-M	38
C1-H	C2-H	C3-NH	C4-M	C5-NL	39
C1-H	C2-H	C3-NH	C4-M	C5-L	40
C1-H	C2-H	C3-NH	C4-NL	C5-H	41
C1-H	C2-H	C3-NH	C4-NL	C5-NH	42
C1-H	C2-H	C3-NH	C4-NL	C5-M	43
C1-H	C2-H	C3-NH	C4-NL	C5-NL	44
C1-H	C2-H	C3-NH	C4-NL	C5-L	45
C1-H	C2-H	C3-NH	C4-L	C5-H	46
C1-H	C2-H	C3-NH	C4-L	C5-NH	47
C1-H	C2-H	C3-NH	C4-L	C5-M	48
C1-H	C2-H	C3-NH	C4-L	C5-NL	49
C1-H	C2-H	C3-NH	C4-L	C5-L	50
C1-H	C2-H	C3-M	C4-H	C5-H	51
C1-H	C2-H	C3-M	C4-H	C5-NH	52
C1-H	C2-H	C3-M	C4-H	C5-M	53
C1-H	C2-H	C3-M	C4-H	C5-NL	54
C1-H	C2-H	C3-M	C4-H	C5-L	55
C1-H	C2-H	C3-M	C4-NH	C5-H	56
C1-H	C2-H	C3-M	C4-NH	C5-NH	57
C1-H	C2-H	C3-M	C4-NH	C5-M	58
C1-H	C2-H	C3-M	C4-NH	C5-NL	59
C1-H	C2-H	C3-M	C4-NH	C5-L	60
C1-H	C2-H	C3-M	C4-M	C5-H	61
C1-H	C2-H	C3-M	C4-M	C5-NH	62
C1-H	C2-H	C3-M	C4-M	C5-M	63
C1-H	C2-H	C3-M	C4-M	C5-NL	64
C1-H	C2-H	C3-M	C4-M	C5-L	65
C1-H	C2-H	C3-M	C4-NL	C5-H	66
C1-H	C2-H	C3-M	C4-NL	C5-NH	67
C1-H	C2-H	C3-M	C4-NL	C5-M	68
C1-H	C2-H	C3-M	C4-NL	C5-NL	69
C1-H	C2-H	C3-M	C4-NL	C5-L	70
C1-H	C2-H	C3-M	C4-L	C5-H	71
C1-H	C2-H	C3-M	C4-L	C5-NH	72
C1-H	C2-H	C3-M	C4-L	C5-M	73
C1-H	C2-H	C3-M	C4-L	C5-NL	74
C1-H	C2-H	C3-M	C4-L	C5-L	75
C1-H	C2-H	C3-NL	C4-H	C5-H	76
C1-H	C2-H	C3-NL	C4-H	C5-NH	77
C1-H	C2-H	C3-NL	C4-H	C5-M	78
C1-H	C2-H	C3-NL	C4-H	C5-NL	79
C1-H	C2-H	C3-NL	C4-H	C5-L	80
C1-H	C2-H	C3-NL	C4-NH	C5-H	81
C1-H	C2-H	C3-NL	C4-NH	C5-NH	82
C1-H	C2-H	C3-NL	C4-NH	C5-M	83
C1-H	C2-H	C3-NL	C4-NH	C5-NL	84
C1-H	C2-H	C3-NL	C4-NH	C5-L	85
C1-H	C2-H	C3-NL	C4-M	C5-H	86
C1-H	C2-H	C3-NL	C4-M	C5-NH	87
C1-H	C2-H	C3-NL	C4-M	C5-M	88
C1-H	C2-H	C3-NL	C4-M	C5-NL	89
C1-H	C2-H	C3-NL	C4-M	C5-L	90
C1-H	C2-H	C3-NL	C4-NL	C5-H	91
C1-H	C2-H	C3-NL	C4-NL	C5-NH	92
C1-H	C2-H	C3-NL	C4-NL	C5-M	93
C1-H	C2-H	C3-NL	C4-NL	C5-NL	94
C1-H	C2-H	C3-NL	C4-NL	C5-L	95
C1-H	C2-H	C3-NL	C4-L	C5-H	96
C1-H	C2-H	C3-NL	C4-L	C5-NH	97
C1-H	C2-H	C3-NL	C4-L	C5-M	98
C1-H	C2-H	C3-NL	C4-L	C5-NL	99
C1-H	C2-H	C3-NL	C4-L	C5-L	100
C1-H	C2-H	C3-L	C4-H	C5-H	101
C1-H	C2-H	C3-L	C4-H	C5-NH	102
C1-H	C2-H	C3-L	C4-H	C5-M	103
C1-H	C2-H	C3-L	C4-H	C5-NL	104
C1-H	C2-H	C3-L	C4-H	C5-L	105
C1-H	C2-H	C3-L	C4-NH	C5-H	106
C1-H	C2-H	C3-L	C4-NH	C5-NH	107
C1-H	C2-H	C3-L	C4-NH	C5-M	108
C1-H	C2-H	C3-L	C4-NH	C5-NL	109
C1-H	C2-H	C3-L	C4-NH	C5-L	110
C1-H	C2-H	C3-L	C4-M	C5-H	111
C1-H	C2-H	C3-L	C4-M	C5-NH	112
C1-H	C2-H	C3-L	C4-M	C5-M	113
C1-H	C2-H	C3-L	C4-M	C5-NL	114
C1-H	C2-H	C3-L	C4-M	C5-L	115
C1-H	C2-H	C3-L	C4-NL	C5-H	116
C1-H	C2-H	C3-L	C4-NL	C5-NH	117
C1-H	C2-H	C3-L	C4-NL	C5-M	118
C1-H	C2-H	C3-L	C4-NL	C5-NL	119
C1-H	C2-H	C3-L	C4-NL	C5-L	120
C1-H	C2-H	C3-L	C4-L	C5-H	121
C1-H	C2-H	C3-L	C4-L	C5-NH	122
C1-H	C2-H	C3-L	C4-L	C5-M	123
C1-H	C2-H	C3-L	C4-L	C5-NL	124
C1-H	C2-H	C3-L	C4-L	C5-L	125
C1-H	C2-NH	C3-H	C4-H	C5-H	126
C1-H	C2-NH	C3-H	C4-H	C5-NH	127
C1-H	C2-NH	C3-H	C4-H	C5-M	128
C1-H	C2-NH	C3-H	C4-H	C5-NL	129
C1-H	C2-NH	C3-H	C4-H	C5-L	130
C1-H	C2-NH	C3-H	C4-NH	C5-H	131
C1-H	C2-NH	C3-H	C4-NH	C5-NH	132
C1-H	C2-NH	C3-H	C4-NH	C5-M	133
C1-H	C2-NH	C3-H	C4-NH	C5-NL	134
C1-H	C2-NH	C3-H	C4-NH	C5-L	135
C1-H	C2-NH	C3-H	C4-M	C5-H	136
C1-H	C2-NH	C3-H	C4-M	C5-NH	137
C1-H	C2-NH	C3-H	C4-M	C5-M	138
C1-H	C2-NH	C3-H	C4-M	C5-NL	139
C1-H	C2-NH	C3-H	C4-M	C5-L	140
C1-H	C2-NH	C3-H	C4-NL	C5-H	141
C1-H	C2-NH	C3-H	C4-NL	C5-NH	142
C1-H	C2-NH	C3-H	C4-NL	C5-M	143
C1-H	C2-NH	C3-H	C4-NL	C5-NL	144
C1-H	C2-NH	C3-H	C4-NL	C5-L	145
C1-H	C2-NH	C3-H	C4-L	C5-H	146
C1-H	C2-NH	C3-H	C4-L	C5-NH	147
C1-H	C2-NH	C3-H	C4-L	C5-M	148
C1-H	C2-NH	C3-H	C4-L	C5-NL	149
C1-H	C2-NH	C3-H	C4-L	C5-L	150
C1-H	C2-NH	C3-NH	C4-H	C5-H	151
C1-H	C2-NH	C3-NH	C4-H	C5-NH	152
C1-H	C2-NH	C3-NH	C4-H	C5-M	153
C1-H	C2-NH	C3-NH	C4-H	C5-NL	154
C1-H	C2-NH	C3-NH	C4-H	C5-L	155
C1-H	C2-NH	C3-NH	C4-NH	C5-H	156
C1-H	C2-NH	C3-NH	C4-NH	C5-NH	157
C1-H	C2-NH	C3-NH	C4-NH	C5-M	158
C1-H	C2-NH	C3-NH	C4-NH	C5-NL	159
C1-H	C2-NH	C3-NH	C4-NH	C5-L	160
C1-H	C2-NH	C3-NH	C4-M	C5-H	161
C1-H	C2-NH	C3-NH	C4-M	C5-NH	162
C1-H	C2-NH	C3-NH	C4-M	C5-M	163
C1-H	C2-NH	C3-NH	C4-M	C5-NL	164
C1-H	C2-NH	C3-NH	C4-M	C5-L	165
C1-H	C2-NH	C3-NH	C4-NL	C5-H	166
C1-H	C2-NH	C3-NH	C4-NL	C5-NH	167
C1-H	C2-NH	C3-NH	C4-NL	C5-M	168
C1-H	C2-NH	C3-NH	C4-NL	C5-NL	169
C1-H	C2-NH	C3-NH	C4-NL	C5-L	170
C1-H	C2-NH	C3-NH	C4-L	C5-H	171
C1-H	C2-NH	C3-NH	C4-L	C5-NH	172
C1-H	C2-NH	C3-NH	C4-L	C5-M	173
C1-H	C2-NH	C3-NH	C4-L	C5-NL	174
C1-H	C2-NH	C3-NH	C4-L	C5-L	175
C1-H	C2-NH	C3-M	C4-H	C5-H	176
C1-H	C2-NH	C3-M	C4-H	C5-NH	177
C1-H	C2-NH	C3-M	C4-H	C5-M	178
C1-H	C2-NH	C3-M	C4-H	C5-NL	179
C1-H	C2-NH	C3-M	C4-H	C5-L	180
C1-H	C2-NH	C3-M	C4-NH	C5-H	181
C1-H	C2-NH	C3-M	C4-NH	C5-NH	182
C1-H	C2-NH	C3-M	C4-NH	C5-M	183
C1-H	C2-NH	C3-M	C4-NH	C5-NL	184
C1-H	C2-NH	C3-M	C4-NH	C5-L	185
C1-H	C2-NH	C3-M	C4-M	C5-H	186
C1-H	C2-NH	C3-M	C4-M	C5-NH	187
C1-H	C2-NH	C3-M	C4-M	C5-M	188
C1-H	C2-NH	C3-M	C4-M	C5-NL	189
C1-H	C2-NH	C3-M	C4-M	C5-L	190
C1-H	C2-NH	C3-M	C4-NL	C5-H	191
C1-H	C2-NH	C3-M	C4-NL	C5-NH	192
C1-H	C2-NH	C3-M	C4-NL	C5-M	193
C1-H	C2-NH	C3-M	C4-NL	C5-NL	194
C1-H	C2-NH	C3-M	C4-NL	C5-L	195
C1-H	C2-NH	C3-M	C4-L	C5-H	196
C1-H	C2-NH	C3-M	C4-L	C5-NH	197
C1-H	C2-NH	C3-M	C4-L	C5-M	198
C1-H	C2-NH	C3-M	C4-L	C5-NL	199
C1-H	C2-NH	C3-M	C4-L	C5-L	200
C1-H	C2-NH	C3-NL	C4-H	C5-H	201
C1-H	C2-NH	C3-NL	C4-H	C5-NH	202
C1-H	C2-NH	C3-NL	C4-H	C5-M	203
C1-H	C2-NH	C3-NL	C4-H	C5-NL	204
C1-H	C2-NH	C3-NL	C4-H	C5-L	205
C1-H	C2-NH	C3-NL	C4-NH	C5-H	206
C1-H	C2-NH	C3-NL	C4-NH	C5-NH	207
C1-H	C2-NH	C3-NL	C4-NH	C5-M	208
C1-H	C2-NH	C3-NL	C4-NH	C5-NL	209
C1-H	C2-NH	C3-NL	C4-NH	C5-L	210
C1-H	C2-NH	C3-NL	C4-M	C5-H	211
C1-H	C2-NH	C3-NL	C4-M	C5-NH	212
C1-H	C2-NH	C3-NL	C4-M	C5-M	213
C1-H	C2-NH	C3-NL	C4-M	C5-NL	214
C1-H	C2-NH	C3-NL	C4-M	C5-L	215
C1-H	C2-NH	C3-NL	C4-NL	C5-H	216
C1-H	C2-NH	C3-NL	C4-NL	C5-NH	217
C1-H	C2-NH	C3-NL	C4-NL	C5-M	218
C1-H	C2-NH	C3-NL	C4-NL	C5-NL	219
C1-H	C2-NH	C3-NL	C4-NL	C5-L	220
C1-H	C2-NH	C3-NL	C4-L	C5-H	221
C1-H	C2-NH	C3-NL	C4-L	C5-NH	222
C1-H	C2-NH	C3-NL	C4-L	C5-M	223
C1-H	C2-NH	C3-NL	C4-L	C5-NL	224
C1-H	C2-NH	C3-NL	C4-L	C5-L	225
C1-H	C2-NH	C3-L	C4-H	C5-H	226
C1-H	C2-NH	C3-L	C4-H	C5-NH	227
C1-H	C2-NH	C3-L	C4-H	C5-M	228
C1-H	C2-NH	C3-L	C4-H	C5-NL	229
C1-H	C2-NH	C3-L	C4-H	C5-L	230
C1-H	C2-NH	C3-L	C4-NH	C5-H	231
C1-H	C2-NH	C3-L	C4-NH	C5-NH	232
C1-H	C2-NH	C3-L	C4-NH	C5-M	233
C1-H	C2-NH	C3-L	C4-NH	C5-NL	234
C1-H	C2-NH	C3-L	C4-NH	C5-L	235
C1-H	C2-NH	C3-L	C4-M	C5-H	236
C1-H	C2-NH	C3-L	C4-M	C5-NH	237
C1-H	C2-NH	C3-L	C4-M	C5-M	238
C1-H	C2-NH	C3-L	C4-M	C5-NL	239
C1-H	C2-NH	C3-L	C4-M	C5-L	240
C1-H	C2-NH	C3-L	C4-NL	C5-H	241
C1-H	C2-NH	C3-L	C4-NL	C5-NH	242
C1-H	C2-NH	C3-L	C4-NL	C5-M	243
C1-H	C2-NH	C3-L	C4-NL	C5-NL	244
C1-H	C2-NH	C3-L	C4-NL	C5-L	245
C1-H	C2-NH	C3-L	C4-L	C5-H	246
C1-H	C2-NH	C3-L	C4-L	C5-NH	247
C1-H	C2-NH	C3-L	C4-L	C5-M	248
C1-H	C2-NH	C3-L	C4-L	C5-NL	249
C1-H	C2-NH	C3-L	C4-L	C5-L	250
C1-H	C2-M	C3-H	C4-H	C5-H	251
C1-H	C2-M	C3-H	C4-H	C5-NH	252
C1-H	C2-M	C3-H	C4-H	C5-M	253
C1-H	C2-M	C3-H	C4-H	C5-NL	254
C1-H	C2-M	C3-H	C4-H	C5-L	255
C1-H	C2-M	C3-H	C4-NH	C5-H	256
C1-H	C2-M	C3-H	C4-NH	C5-NH	257
C1-H	C2-M	C3-H	C4-NH	C5-M	258
C1-H	C2-M	C3-H	C4-NH	C5-NL	259
C1-H	C2-M	C3-H	C4-NH	C5-L	260
C1-H	C2-M	C3-H	C4-M	C5-H	261
C1-H	C2-M	C3-H	C4-M	C5-NH	262
C1-H	C2-M	C3-H	C4-M	C5-M	263
C1-H	C2-M	C3-H	C4-M	C5-NL	264
C1-H	C2-M	C3-H	C4-M	C5-L	265
C1-H	C2-M	C3-H	C4-NL	C5-H	266
C1-H	C2-M	C3-H	C4-NL	C5-NH	267
C1-H	C2-M	C3-H	C4-NL	C5-M	268
C1-H	C2-M	C3-H	C4-NL	C5-NL	269
C1-H	C2-M	C3-H	C4-NL	C5-L	270
C1-H	C2-M	C3-H	C4-L	C5-H	271
C1-H	C2-M	C3-H	C4-L	C5-NH	272
C1-H	C2-M	C3-H	C4-L	C5-M	273
C1-H	C2-M	C3-H	C4-L	C5-NL	274
C1-H	C2-M	C3-H	C4-L	C5-L	275
C1-H	C2-M	C3-NH	C4-H	C5-H	276
C1-H	C2-M	C3-NH	C4-H	C5-NH	277
C1-H	C2-M	C3-NH	C4-H	C5-M	278
C1-H	C2-M	C3-NH	C4-H	C5-NL	279
C1-H	C2-M	C3-NH	C4-H	C5-L	280
C1-H	C2-M	C3-NH	C4-NH	C5-H	281
C1-H	C2-M	C3-NH	C4-NH	C5-NH	282
C1-H	C2-M	C3-NH	C4-NH	C5-M	283
C1-H	C2-M	C3-NH	C4-NH	C5-NL	284
C1-H	C2-M	C3-NH	C4-NH	C5-L	285
C1-H	C2-M	C3-NH	C4-M	C5-H	286
C1-H	C2-M	C3-NH	C4-M	C5-NH	287
C1-H	C2-M	C3-NH	C4-M	C5-M	288
C1-H	C2-M	C3-NH	C4-M	C5-NL	289
C1-H	C2-M	C3-NH	C4-M	C5-L	290
C1-H	C2-M	C3-NH	C4-NL	C5-H	291
C1-H	C2-M	C3-NH	C4-NL	C5-NH	292
C1-H	C2-M	C3-NH	C4-NL	C5-M	293
C1-H	C2-M	C3-NH	C4-NL	C5-NL	294
C1-H	C2-M	C3-NH	C4-NL	C5-L	295
C1-H	C2-M	C3-NH	C4-L	C5-H	296
C1-H	C2-M	C3-NH	C4-L	C5-NH	297
C1-H	C2-M	C3-NH	C4-L	C5-M	298
C1-H	C2-M	C3-NH	C4-L	C5-NL	299
C1-H	C2-M	C3-NH	C4-L	C5-L	300
C1-H	C2-M	C3-M	C4-H	C5-H	301
C1-H	C2-M	C3-M	C4-H	C5-NH	302
C1-H	C2-M	C3-M	C4-H	C5-M	303
C1-H	C2-M	C3-M	C4-H	C5-NL	304
C1-H	C2-M	C3-M	C4-H	C5-L	305
C1-H	C2-M	C3-M	C4-NH	C5-H	306
C1-H	C2-M	C3-M	C4-NH	C5-NH	307
C1-H	C2-M	C3-M	C4-NH	C5-M	308
C1-H	C2-M	C3-M	C4-NH	C5-NL	309
C1-H	C2-M	C3-M	C4-NH	C5-L	310
C1-H	C2-M	C3-M	C4-M	C5-H	311
C1-H	C2-M	C3-M	C4-M	C5-NH	312
C1-H	C2-M	C3-M	C4-M	C5-M	313
C1-H	C2-M	C3-M	C4-M	C5-NL	314
C1-H	C2-M	C3-M	C4-M	C5-L	315
C1-H	C2-M	C3-M	C4-NL	C5-H	316
C1-H	C2-M	C3-M	C4-NL	C5-NH	317
C1-H	C2-M	C3-M	C4-NL	C5-M	318
C1-H	C2-M	C3-M	C4-NL	C5-NL	319
C1-H	C2-M	C3-M	C4-NL	C5-L	320
C1-H	C2-M	C3-M	C4-L	C5-H	321
C1-H	C2-M	C3-M	C4-L	C5-NH	322
C1-H	C2-M	C3-M	C4-L	C5-M	323
C1-H	C2-M	C3-M	C4-L	C5-NL	324
C1-H	C2-M	C3-M	C4-L	C5-L	325
C1-H	C2-M	C3-NL	C4-H	C5-H	326
C1-H	C2-M	C3-NL	C4-H	C5-NH	327
C1-H	C2-M	C3-NL	C4-H	C5-M	328
C1-H	C2-M	C3-NL	C4-H	C5-NL	329
C1-H	C2-M	C3-NL	C4-H	C5-L	330
C1-H	C2-M	C3-NL	C4-NH	C5-H	331
C1-H	C2-M	C3-NL	C4-NH	C5-NH	332
C1-H	C2-M	C3-NL	C4-NH	C5-M	333
C1-H	C2-M	C3-NL	C4-NH	C5-NL	334
C1-H	C2-M	C3-NL	C4-NH	C5-L	335
C1-H	C2-M	C3-NL	C4-M	C5-H	336
C1-H	C2-M	C3-NL	C4-M	C5-NH	337
C1-H	C2-M	C3-NL	C4-M	C5-M	338
C1-H	C2-M	C3-NL	C4-M	C5-NL	339
C1-H	C2-M	C3-NL	C4-M	C5-L	340
C1-H	C2-M	C3-NL	C4-NL	C5-H	341
C1-H	C2-M	C3-NL	C4-NL	C5-NH	342
C1-H	C2-M	C3-NL	C4-NL	C5-M	343
C1-H	C2-M	C3-NL	C4-NL	C5-NL	344
C1-H	C2-M	C3-NL	C4-NL	C5-L	345
C1-H	C2-M	C3-NL	C4-L	C5-H	346
C1-H	C2-M	C3-NL	C4-L	C5-NH	347
C1-H	C2-M	C3-NL	C4-L	C5-M	348
C1-H	C2-M	C3-NL	C4-L	C5-NL	349
C1-H	C2-M	C3-NL	C4-L	C5-L	350
C1-H	C2-M	C3-L	C4-H	C5-H	351
C1-H	C2-M	C3-L	C4-H	C5-NH	352
C1-H	C2-M	C3-L	C4-H	C5-M	353
C1-H	C2-M	C3-L	C4-H	C5-NL	354
C1-H	C2-M	C3-L	C4-H	C5-L	355
C1-H	C2-M	C3-L	C4-NH	C5-H	356
C1-H	C2-M	C3-L	C4-NH	C5-NH	357
C1-H	C2-M	C3-L	C4-NH	C5-M	358
C1-H	C2-M	C3-L	C4-NH	C5-NL	359
C1-H	C2-M	C3-L	C4-NH	C5-L	360
C1-H	C2-M	C3-L	C4-M	C5-H	361
C1-H	C2-M	C3-L	C4-M	C5-NH	362
C1-H	C2-M	C3-L	C4-M	C5-M	363
C1-H	C2-M	C3-L	C4-M	C5-NL	364
C1-H	C2-M	C3-L	C4-M	C5-L	365
C1-H	C2-M	C3-L	C4-NL	C5-H	366
C1-H	C2-M	C3-L	C4-NL	C5-NH	367
C1-H	C2-M	C3-L	C4-NL	C5-M	368
C1-H	C2-M	C3-L	C4-NL	C5-NL	369
C1-H	C2-M	C3-L	C4-NL	C5-L	370
C1-H	C2-M	C3-L	C4-L	C5-H	371
C1-H	C2-M	C3-L	C4-L	C5-NH	372
C1-H	C2-M	C3-L	C4-L	C5-M	373
C1-H	C2-M	C3-L	C4-L	C5-NL	374
C1-H	C2-M	C3-L	C4-L	C5-L	375
C1-H	C2-NL	C3-H	C4-H	C5-H	376
C1-H	C2-NL	C3-H	C4-H	C5-NH	377
C1-H	C2-NL	C3-H	C4-H	C5-M	378
C1-H	C2-NL	C3-H	C4-H	C5-NL	379
C1-H	C2-NL	C3-H	C4-H	C5-L	380
C1-H	C2-NL	C3-H	C4-NH	C5-H	381
C1-H	C2-NL	C3-H	C4-NH	C5-NH	382
C1-H	C2-NL	C3-H	C4-NH	C5-M	383
C1-H	C2-NL	C3-H	C4-NH	C5-NL	384
C1-H	C2-NL	C3-H	C4-NH	C5-L	385
C1-H	C2-NL	C3-H	C4-M	C5-H	386
C1-H	C2-NL	C3-H	C4-M	C5-NH	387
C1-H	C2-NL	C3-H	C4-M	C5-M	388
C1-H	C2-NL	C3-H	C4-M	C5-NL	389
C1-H	C2-NL	C3-H	C4-M	C5-L	390
C1-H	C2-NL	C3-H	C4-NL	C5-H	391
C1-H	C2-NL	C3-H	C4-NL	C5-NH	392
C1-H	C2-NL	C3-H	C4-NL	C5-M	393
C1-H	C2-NL	C3-H	C4-NL	C5-NL	394
C1-H	C2-NL	C3-H	C4-NL	C5-L	395
C1-H	C2-NL	C3-H	C4-L	C5-H	396
C1-H	C2-NL	C3-H	C4-L	C5-NH	397
C1-H	C2-NL	C3-H	C4-L	C5-M	398
C1-H	C2-NL	C3-H	C4-L	C5-NL	399
C1-H	C2-NL	C3-H	C4-L	C5-L	400
C1-H	C2-NL	C3-NH	C4-H	C5-H	401
C1-H	C2-NL	C3-NH	C4-H	C5-NH	402
C1-H	C2-NL	C3-NH	C4-H	C5-M	403
C1-H	C2-NL	C3-NH	C4-H	C5-NL	404
C1-H	C2-NL	C3-NH	C4-H	C5-L	405
C1-H	C2-NL	C3-NH	C4-NH	C5-H	406
C1-H	C2-NL	C3-NH	C4-NH	C5-NH	407
C1-H	C2-NL	C3-NH	C4-NH	C5-M	408
C1-H	C2-NL	C3-NH	C4-NH	C5-NL	409
C1-H	C2-NL	C3-NH	C4-NH	C5-L	410
C1-H	C2-NL	C3-NH	C4-M	C5-H	411
C1-H	C2-NL	C3-NH	C4-M	C5-NH	412
C1-H	C2-NL	C3-NH	C4-M	C5-M	413
C1-H	C2-NL	C3-NH	C4-M	C5-NL	414
C1-H	C2-NL	C3-NH	C4-M	C5-L	415
C1-H	C2-NL	C3-NH	C4-NL	C5-H	416
C1-H	C2-NL	C3-NH	C4-NL	C5-NH	417
C1-H	C2-NL	C3-NH	C4-NL	C5-M	418
C1-H	C2-NL	C3-NH	C4-NL	C5-NL	419
C1-H	C2-NL	C3-NH	C4-NL	C5-L	420
C1-H	C2-NL	C3-NH	C4-L	C5-H	421
C1-H	C2-NL	C3-NH	C4-L	C5-NH	422
C1-H	C2-NL	C3-NH	C4-L	C5-M	423
C1-H	C2-NL	C3-NH	C4-L	C5-NL	424
C1-H	C2-NL	C3-NH	C4-L	C5-L	425
C1-H	C2-NL	C3-M	C4-H	C5-H	426
C1-H	C2-NL	C3-M	C4-H	C5-NH	427
C1-H	C2-NL	C3-M	C4-H	C5-M	428
C1-H	C2-NL	C3-M	C4-H	C5-NL	429
C1-H	C2-NL	C3-M	C4-H	C5-L	430
C1-H	C2-NL	C3-M	C4-NH	C5-H	431
C1-H	C2-NL	C3-M	C4-NH	C5-NH	432
C1-H	C2-NL	C3-M	C4-NH	C5-M	433
C1-H	C2-NL	C3-M	C4-NH	C5-NL	434
C1-H	C2-NL	C3-M	C4-NH	C5-L	435
C1-H	C2-NL	C3-M	C4-M	C5-H	436
C1-H	C2-NL	C3-M	C4-M	C5-NH	437
C1-H	C2-NL	C3-M	C4-M	C5-M	438
C1-H	C2-NL	C3-M	C4-M	C5-NL	439
C1-H	C2-NL	C3-M	C4-M	C5-L	440
C1-H	C2-NL	C3-M	C4-NL	C5-H	441
C1-H	C2-NL	C3-M	C4-NL	C5-NH	442
C1-H	C2-NL	C3-M	C4-NL	C5-M	443
C1-H	C2-NL	C3-M	C4-NL	C5-NL	444
C1-H	C2-NL	C3-M	C4-NL	C5-L	445
C1-H	C2-NL	C3-M	C4-L	C5-H	446
C1-H	C2-NL	C3-M	C4-L	C5-NH	447
C1-H	C2-NL	C3-M	C4-L	C5-M	448
C1-H	C2-NL	C3-M	C4-L	C5-NL	449
C1-H	C2-NL	C3-M	C4-L	C5-L	450
C1-H	C2-NL	C3-NL	C4-H	C5-H	451
C1-H	C2-NL	C3-NL	C4-H	C5-NH	452
C1-H	C2-NL	C3-NL	C4-H	C5-M	453
C1-H	C2-NL	C3-NL	C4-H	C5-NL	454
C1-H	C2-NL	C3-NL	C4-H	C5-L	455
C1-H	C2-NL	C3-NL	C4-NH	C5-H	456
C1-H	C2-NL	C3-NL	C4-NH	C5-NH	457
C1-H	C2-NL	C3-NL	C4-NH	C5-M	458
C1-H	C2-NL	C3-NL	C4-NH	C5-NL	459
C1-H	C2-NL	C3-NL	C4-NH	C5-L	460
C1-H	C2-NL	C3-NL	C4-M	C5-H	461
C1-H	C2-NL	C3-NL	C4-M	C5-NH	462
C1-H	C2-NL	C3-NL	C4-M	C5-M	463
C1-H	C2-NL	C3-NL	C4-M	C5-NL	464
C1-H	C2-NL	C3-NL	C4-M	C5-L	465
C1-H	C2-NL	C3-NL	C4-NL	C5-H	466
C1-H	C2-NL	C3-NL	C4-NL	C5-NH	467
C1-H	C2-NL	C3-NL	C4-NL	C5-M	468
C1-H	C2-NL	C3-NL	C4-NL	C5-NL	469
C1-H	C2-NL	C3-NL	C4-NL	C5-L	470
C1-H	C2-NL	C3-NL	C4-L	C5-H	471
C1-H	C2-NL	C3-NL	C4-L	C5-NH	472
C1-H	C2-NL	C3-NL	C4-L	C5-M	473
C1-H	C2-NL	C3-NL	C4-L	C5-NL	474
C1-H	C2-NL	C3-NL	C4-L	C5-L	475
C1-H	C2-NL	C3-L	C4-H	C5-H	476
C1-H	C2-NL	C3-L	C4-H	C5-NH	477
C1-H	C2-NL	C3-L	C4-H	C5-M	478
C1-H	C2-NL	C3-L	C4-H	C5-NL	479
C1-H	C2-NL	C3-L	C4-H	C5-L	480
C1-H	C2-NL	C3-L	C4-NH	C5-H	481
C1-H	C2-NL	C3-L	C4-NH	C5-NH	482
C1-H	C2-NL	C3-L	C4-NH	C5-M	483
C1-H	C2-NL	C3-L	C4-NH	C5-NL	484
C1-H	C2-NL	C3-L	C4-NH	C5-L	485
C1-H	C2-NL	C3-L	C4-M	C5-H	486
C1-H	C2-NL	C3-L	C4-M	C5-NH	487
C1-H	C2-NL	C3-L	C4-M	C5-M	488
C1-H	C2-NL	C3-L	C4-M	C5-NL	489
C1-H	C2-NL	C3-L	C4-M	C5-L	490
C1-H	C2-NL	C3-L	C4-NL	C5-H	491
C1-H	C2-NL	C3-L	C4-NL	C5-NH	492
C1-H	C2-NL	C3-L	C4-NL	C5-M	493
C1-H	C2-NL	C3-L	C4-NL	C5-NL	494
C1-H	C2-NL	C3-L	C4-NL	C5-L	495
C1-H	C2-NL	C3-L	C4-L	C5-H	496
C1-H	C2-NL	C3-L	C4-L	C5-NH	497
C1-H	C2-NL	C3-L	C4-L	C5-M	498
C1-H	C2-NL	C3-L	C4-L	C5-NL	499
C1-H	C2-NL	C3-L	C4-L	C5-L	500
C1-H	C2-L	C3-H	C4-H	C5-H	501
C1-H	C2-L	C3-H	C4-H	C5-NH	502
C1-H	C2-L	C3-H	C4-H	C5-M	503
C1-H	C2-L	C3-H	C4-H	C5-NL	504
C1-H	C2-L	C3-H	C4-H	C5-L	505
C1-H	C2-L	C3-H	C4-NH	C5-H	506
C1-H	C2-L	C3-H	C4-NH	C5-NH	507
C1-H	C2-L	C3-H	C4-NH	C5-M	508
C1-H	C2-L	C3-H	C4-NH	C5-NL	509
C1-H	C2-L	C3-H	C4-NH	C5-L	510
C1-H	C2-L	C3-H	C4-M	C5-H	511
C1-H	C2-L	C3-H	C4-M	C5-NH	512
C1-H	C2-L	C3-H	C4-M	C5-M	513
C1-H	C2-L	C3-H	C4-M	C5-NL	514
C1-H	C2-L	C3-H	C4-M	C5-L	515
C1-H	C2-L	C3-H	C4-NL	C5-H	516
C1-H	C2-L	C3-H	C4-NL	C5-NH	517
C1-H	C2-L	C3-H	C4-NL	C5-M	518
C1-H	C2-L	C3-H	C4-NL	C5-NL	519
C1-H	C2-L	C3-H	C4-NL	C5-L	520
C1-H	C2-L	C3-H	C4-L	C5-H	521
C1-H	C2-L	C3-H	C4-L	C5-NH	522
C1-H	C2-L	C3-H	C4-L	C5-M	523
C1-H	C2-L	C3-H	C4-L	C5-NL	524
C1-H	C2-L	C3-H	C4-L	C5-L	525
C1-H	C2-L	C3-NH	C4-H	C5-H	526
C1-H	C2-L	C3-NH	C4-H	C5-NH	527
C1-H	C2-L	C3-NH	C4-H	C5-M	528
C1-H	C2-L	C3-NH	C4-H	C5-NL	529
C1-H	C2-L	C3-NH	C4-H	C5-L	530
C1-H	C2-L	C3-NH	C4-NH	C5-H	531
C1-H	C2-L	C3-NH	C4-NH	C5-NH	532
C1-H	C2-L	C3-NH	C4-NH	C5-M	533
C1-H	C2-L	C3-NH	C4-NH	C5-NL	534
C1-H	C2-L	C3-NH	C4-NH	C5-L	535
C1-H	C2-L	C3-NH	C4-M	C5-H	536
C1-H	C2-L	C3-NH	C4-M	C5-NH	537
C1-H	C2-L	C3-NH	C4-M	C5-M	538
C1-H	C2-L	C3-NH	C4-M	C5-NL	539
C1-H	C2-L	C3-NH	C4-M	C5-L	540
C1-H	C2-L	C3-NH	C4-NL	C5-H	541
C1-H	C2-L	C3-NH	C4-NL	C5-NH	542
C1-H	C2-L	C3-NH	C4-NL	C5-M	543
C1-H	C2-L	C3-NH	C4-NL	C5-NL	544
C1-H	C2-L	C3-NH	C4-NL	C5-L	545
C1-H	C2-L	C3-NH	C4-L	C5-H	546
C1-H	C2-L	C3-NH	C4-L	C5-NH	547
C1-H	C2-L	C3-NH	C4-L	C5-M	548
C1-H	C2-L	C3-NH	C4-L	C5-NL	549
C1-H	C2-L	C3-NH	C4-L	C5-L	550
C1-H	C2-L	C3-M	C4-H	C5-H	551
C1-H	C2-L	C3-M	C4-H	C5-NH	552
C1-H	C2-L	C3-M	C4-H	C5-M	553
C1-H	C2-L	C3-M	C4-H	C5-NL	554
C1-H	C2-L	C3-M	C4-H	C5-L	555
C1-H	C2-L	C3-M	C4-NH	C5-H	556
C1-H	C2-L	C3-M	C4-NH	C5-NH	557
C1-H	C2-L	C3-M	C4-NH	C5-M	558
C1-H	C2-L	C3-M	C4-NH	C5-NL	559
C1-H	C2-L	C3-M	C4-NH	C5-L	560
C1-H	C2-L	C3-M	C4-M	C5-H	561
C1-H	C2-L	C3-M	C4-M	C5-NH	562
C1-H	C2-L	C3-M	C4-M	C5-M	563
C1-H	C2-L	C3-M	C4-M	C5-NL	564
C1-H	C2-L	C3-M	C4-M	C5-L	565
C1-H	C2-L	C3-M	C4-NL	C5-H	566
C1-H	C2-L	C3-M	C4-NL	C5-NH	567
C1-H	C2-L	C3-M	C4-NL	C5-M	568
C1-H	C2-L	C3-M	C4-NL	C5-NL	569
C1-H	C2-L	C3-M	C4-NL	C5-L	570
C1-H	C2-L	C3-M	C4-L	C5-H	571
C1-H	C2-L	C3-M	C4-L	C5-NH	572
C1-H	C2-L	C3-M	C4-L	C5-M	573
C1-H	C2-L	C3-M	C4-L	C5-NL	574
C1-H	C2-L	C3-M	C4-L	C5-L	575
C1-H	C2-L	C3-NL	C4-H	C5-H	576
C1-H	C2-L	C3-NL	C4-H	C5-NH	577
C1-H	C2-L	C3-NL	C4-H	C5-M	578
C1-H	C2-L	C3-NL	C4-H	C5-NL	579
C1-H	C2-L	C3-NL	C4-H	C5-L	580
C1-H	C2-L	C3-NL	C4-NH	C5-H	581
C1-H	C2-L	C3-NL	C4-NH	C5-NH	582
C1-H	C2-L	C3-NL	C4-NH	C5-M	583
C1-H	C2-L	C3-NL	C4-NH	C5-NL	584
C1-H	C2-L	C3-NL	C4-NH	C5-L	585
C1-H	C2-L	C3-NL	C4-M	C5-H	586
C1-H	C2-L	C3-NL	C4-M	C5-NH	587
C1-H	C2-L	C3-NL	C4-M	C5-M	588
C1-H	C2-L	C3-NL	C4-M	C5-NL	589
C1-H	C2-L	C3-NL	C4-M	C5-L	590
C1-H	C2-L	C3-NL	C4-NL	C5-H	591
C1-H	C2-L	C3-NL	C4-NL	C5-NH	592
C1-H	C2-L	C3-NL	C4-NL	C5-M	593
C1-H	C2-L	C3-NL	C4-NL	C5-NL	594
C1-H	C2-L	C3-NL	C4-NL	C5-L	595
C1-H	C2-L	C3-NL	C4-L	C5-H	596
C1-H	C2-L	C3-NL	C4-L	C5-NH	597
C1-H	C2-L	C3-NL	C4-L	C5-M	598
C1-H	C2-L	C3-NL	C4-L	C5-NL	599
C1-H	C2-L	C3-NL	C4-L	C5-L	600
C1-H	C2-L	C3-L	C4-H	C5-H	601
C1-H	C2-L	C3-L	C4-H	C5-NH	602
C1-H	C2-L	C3-L	C4-H	C5-M	603
C1-H	C2-L	C3-L	C4-H	C5-NL	604
C1-H	C2-L	C3-L	C4-H	C5-L	605
C1-H	C2-L	C3-L	C4-NH	C5-H	606
C1-H	C2-L	C3-L	C4-NH	C5-NH	607
C1-H	C2-L	C3-L	C4-NH	C5-M	608
C1-H	C2-L	C3-L	C4-NH	C5-NL	609
C1-H	C2-L	C3-L	C4-NH	C5-L	610
C1-H	C2-L	C3-L	C4-M	C5-H	611
C1-H	C2-L	C3-L	C4-M	C5-NH	612
C1-H	C2-L	C3-L	C4-M	C5-M	613
C1-H	C2-L	C3-L	C4-M	C5-NL	614
C1-H	C2-L	C3-L	C4-M	C5-L	615
C1-H	C2-L	C3-L	C4-NL	C5-H	616
C1-H	C2-L	C3-L	C4-NL	C5-NH	617
C1-H	C2-L	C3-L	C4-NL	C5-M	618
C1-H	C2-L	C3-L	C4-NL	C5-NL	619
C1-H	C2-L	C3-L	C4-NL	C5-L	620
C1-H	C2-L	C3-L	C4-L	C5-H	621
C1-H	C2-L	C3-L	C4-L	C5-NH	622
C1-H	C2-L	C3-L	C4-L	C5-M	623
C1-H	C2-L	C3-L	C4-L	C5-NL	624
C1-H	C2-L	C3-L	C4-L	C5-L	625
C1-NH	C2-H	C3-H	C4-H	C5-H	626
C1-NH	C2-H	C3-H	C4-H	C5-NH	627
C1-NH	C2-H	C3-H	C4-H	C5-M	628
C1-NH	C2-H	C3-H	C4-H	C5-NL	629
C1-NH	C2-H	C3-H	C4-H	C5-L	630
C1-NH	C2-H	C3-H	C4-NH	C5-H	631
C1-NH	C2-H	C3-H	C4-NH	C5-NH	632
C1-NH	C2-H	C3-H	C4-NH	C5-M	633
C1-NH	C2-H	C3-H	C4-NH	C5-NL	634
C1-NH	C2-H	C3-H	C4-NH	C5-L	635
C1-NH	C2-H	C3-H	C4-M	C5-H	636
C1-NH	C2-H	C3-H	C4-M	C5-NH	637
C1-NH	C2-H	C3-H	C4-M	C5-M	638
C1-NH	C2-H	C3-H	C4-M	C5-NL	639
C1-NH	C2-H	C3-H	C4-M	C5-L	640
C1-NH	C2-H	C3-H	C4-NL	C5-H	641
C1-NH	C2-H	C3-H	C4-NL	C5-NH	642
C1-NH	C2-H	C3-H	C4-NL	C5-M	643
C1-NH	C2-H	C3-H	C4-NL	C5-NL	644
C1-NH	C2-H	C3-H	C4-NL	C5-L	645
C1-NH	C2-H	C3-H	C4-L	C5-H	646
C1-NH	C2-H	C3-H	C4-L	C5-NH	647
C1-NH	C2-H	C3-H	C4-L	C5-M	648
C1-NH	C2-H	C3-H	C4-L	C5-NL	649
C1-NH	C2-H	C3-H	C4-L	C5-L	650
C1-NH	C2-H	C3-NH	C4-H	C5-H	651
C1-NH	C2-H	C3-NH	C4-H	C5-NH	652
C1-NH	C2-H	C3-NH	C4-H	C5-M	653
C1-NH	C2-H	C3-NH	C4-H	C5-NL	654
C1-NH	C2-H	C3-NH	C4-H	C5-L	655
C1-NH	C2-H	C3-NH	C4-NH	C5-H	656
C1-NH	C2-H	C3-NH	C4-NH	C5-NH	657
C1-NH	C2-H	C3-NH	C4-NH	C5-M	658
C1-NH	C2-H	C3-NH	C4-NH	C5-NL	659
C1-NH	C2-H	C3-NH	C4-NH	C5-L	660
C1-NH	C2-H	C3-NH	C4-M	C5-H	661
C1-NH	C2-H	C3-NH	C4-M	C5-NH	662
C1-NH	C2-H	C3-NH	C4-M	C5-M	663
C1-NH	C2-H	C3-NH	C4-M	C5-NL	664
C1-NH	C2-H	C3-NH	C4-M	C5-L	665
C1-NH	C2-H	C3-NH	C4-NL	C5-H	666
C1-NH	C2-H	C3-NH	C4-NL	C5-NH	667
C1-NH	C2-H	C3-NH	C4-NL	C5-M	668
C1-NH	C2-H	C3-NH	C4-NL	C5-NL	669
C1-NH	C2-H	C3-NH	C4-NL	C5-L	670
C1-NH	C2-H	C3-NH	C4-L	C5-H	671
C1-NH	C2-H	C3-NH	C4-L	C5-NH	672
C1-NH	C2-H	C3-NH	C4-L	C5-M	673
C1-NH	C2-H	C3-NH	C4-L	C5-NL	674
C1-NH	C2-H	C3-NH	C4-L	C5-L	675
C1-NH	C2-H	C3-M	C4-H	C5-H	676
C1-NH	C2-H	C3-M	C4-H	C5-NH	677
C1-NH	C2-H	C3-M	C4-H	C5-M	678
C1-NH	C2-H	C3-M	C4-H	C5-NL	679
C1-NH	C2-H	C3-M	C4-H	C5-L	680
C1-NH	C2-H	C3-M	C4-NH	C5-H	681
C1-NH	C2-H	C3-M	C4-NH	C5-NH	682
C1-NH	C2-H	C3-M	C4-NH	C5-M	683
C1-NH	C2-H	C3-M	C4-NH	C5-NL	684
C1-NH	C2-H	C3-M	C4-NH	C5-L	685
C1-NH	C2-H	C3-M	C4-M	C5-H	686
C1-NH	C2-H	C3-M	C4-M	C5-NH	687
C1-NH	C2-H	C3-M	C4-M	C5-M	688
C1-NH	C2-H	C3-M	C4-M	C5-NL	689
C1-NH	C2-H	C3-M	C4-M	C5-L	690
C1-NH	C2-H	C3-M	C4-NL	C5-H	691
C1-NH	C2-H	C3-M	C4-NL	C5-NH	692
C1-NH	C2-H	C3-M	C4-NL	C5-M	693
C1-NH	C2-H	C3-M	C4-NL	C5-NL	694
C1-NH	C2-H	C3-M	C4-NL	C5-L	695
C1-NH	C2-H	C3-M	C4-L	C5-H	696
C1-NH	C2-H	C3-M	C4-L	C5-NH	697
C1-NH	C2-H	C3-M	C4-L	C5-M	698
C1-NH	C2-H	C3-M	C4-L	C5-NL	699
C1-NH	C2-H	C3-M	C4-L	C5-L	700
C1-NH	C2-H	C3-NL	C4-H	C5-H	701
C1-NH	C2-H	C3-NL	C4-H	C5-NH	702
C1-NH	C2-H	C3-NL	C4-H	C5-M	703
C1-NH	C2-H	C3-NL	C4-H	C5-NL	704
C1-NH	C2-H	C3-NL	C4-H	C5-L	705
C1-NH	C2-H	C3-NL	C4-NH	C5-H	706
C1-NH	C2-H	C3-NL	C4-NH	C5-NH	707
C1-NH	C2-H	C3-NL	C4-NH	C5-M	708
C1-NH	C2-H	C3-NL	C4-NH	C5-NL	709
C1-NH	C2-H	C3-NL	C4-NH	C5-L	710
C1-NH	C2-H	C3-NL	C4-M	C5-H	711
C1-NH	C2-H	C3-NL	C4-M	C5-NH	712
C1-NH	C2-H	C3-NL	C4-M	C5-M	713
C1-NH	C2-H	C3-NL	C4-M	C5-NL	714
C1-NH	C2-H	C3-NL	C4-M	C5-L	715
C1-NH	C2-H	C3-NL	C4-NL	C5-H	716
C1-NH	C2-H	C3-NL	C4-NL	C5-NH	717
C1-NH	C2-H	C3-NL	C4-NL	C5-M	718
C1-NH	C2-H	C3-NL	C4-NL	C5-NL	719
C1-NH	C2-H	C3-NL	C4-NL	C5-L	720
C1-NH	C2-H	C3-NL	C4-L	C5-H	721
C1-NH	C2-H	C3-NL	C4-L	C5-NH	722
C1-NH	C2-H	C3-NL	C4-L	C5-M	723
C1-NH	C2-H	C3-NL	C4-L	C5-NL	724
C1-NH	C2-H	C3-NL	C4-L	C5-L	725
C1-NH	C2-H	C3-L	C4-H	C5-H	726
C1-NH	C2-H	C3-L	C4-H	C5-NH	727
C1-NH	C2-H	C3-L	C4-H	C5-M	728
C1-NH	C2-H	C3-L	C4-H	C5-NL	729
C1-NH	C2-H	C3-L	C4-H	C5-L	730
C1-NH	C2-H	C3-L	C4-NH	C5-H	731
C1-NH	C2-H	C3-L	C4-NH	C5-NH	732
C1-NH	C2-H	C3-L	C4-NH	C5-M	733
C1-NH	C2-H	C3-L	C4-NH	C5-NL	734
C1-NH	C2-H	C3-L	C4-NH	C5-L	735
C1-NH	C2-H	C3-L	C4-M	C5-H	736
C1-NH	C2-H	C3-L	C4-M	C5-NH	737
C1-NH	C2-H	C3-L	C4-M	C5-M	738
C1-NH	C2-H	C3-L	C4-M	C5-NL	739
C1-NH	C2-H	C3-L	C4-M	C5-L	740
C1-NH	C2-H	C3-L	C4-NL	C5-H	741
C1-NH	C2-H	C3-L	C4-NL	C5-NH	742
C1-NH	C2-H	C3-L	C4-NL	C5-M	743
C1-NH	C2-H	C3-L	C4-NL	C5-NL	744
C1-NH	C2-H	C3-L	C4-NL	C5-L	745
C1-NH	C2-H	C3-L	C4-L	C5-H	746
C1-NH	C2-H	C3-L	C4-L	C5-NH	747
C1-NH	C2-H	C3-L	C4-L	C5-M	748
C1-NH	C2-H	C3-L	C4-L	C5-NL	749
C1-NH	C2-H	C3-L	C4-L	C5-L	750
C1-NH	C2-NH	C3-H	C4-H	C5-H	751
C1-NH	C2-NH	C3-H	C4-H	C5-NH	752
C1-NH	C2-NH	C3-H	C4-H	C5-M	753
C1-NH	C2-NH	C3-H	C4-H	C5-NL	754
C1-NH	C2-NH	C3-H	C4-H	C5-L	755
C1-NH	C2-NH	C3-H	C4-NH	C5-H	756
C1-NH	C2-NH	C3-H	C4-NH	C5-NH	757
C1-NH	C2-NH	C3-H	C4-NH	C5-M	758
C1-NH	C2-NH	C3-H	C4-NH	C5-NL	759
C1-NH	C2-NH	C3-H	C4-NH	C5-L	760
C1-NH	C2-NH	C3-H	C4-M	C5-H	761
C1-NH	C2-NH	C3-H	C4-M	C5-NH	762
C1-NH	C2-NH	C3-H	C4-M	C5-M	763
C1-NH	C2-NH	C3-H	C4-M	C5-NL	764
C1-NH	C2-NH	C3-H	C4-M	C5-L	765
C1-NH	C2-NH	C3-H	C4-NL	C5-H	766
C1-NH	C2-NH	C3-H	C4-NL	C5-NH	767
C1-NH	C2-NH	C3-H	C4-NL	C5-M	768
C1-NH	C2-NH	C3-H	C4-NL	C5-NL	769
C1-NH	C2-NH	C3-H	C4-NL	C5-L	770
C1-NH	C2-NH	C3-H	C4-L	C5-H	771
C1-NH	C2-NH	C3-H	C4-L	C5-NH	772
C1-NH	C2-NH	C3-H	C4-L	C5-M	773
C1-NH	C2-NH	C3-H	C4-L	C5-NL	774
C1-NH	C2-NH	C3-H	C4-L	C5-L	775
C1-NH	C2-NH	C3-NH	C4-H	C5-H	776
C1-NH	C2-NH	C3-NH	C4-H	C5-NH	777
C1-NH	C2-NH	C3-NH	C4-H	C5-M	778
C1-NH	C2-NH	C3-NH	C4-H	C5-NL	779
C1-NH	C2-NH	C3-NH	C4-H	C5-L	780
C1-NH	C2-NH	C3-NH	C4-NH	C5-H	781
C1-NH	C2-NH	C3-NH	C4-NH	C5-NH	782
C1-NH	C2-NH	C3-NH	C4-NH	C5-M	783
C1-NH	C2-NH	C3-NH	C4-NH	C5-NL	784
C1-NH	C2-NH	C3-NH	C4-NH	C5-L	785
C1-NH	C2-NH	C3-NH	C4-M	C5-H	786
C1-NH	C2-NH	C3-NH	C4-M	C5-NH	787
C1-NH	C2-NH	C3-NH	C4-M	C5-M	788
C1-NH	C2-NH	C3-NH	C4-M	C5-NL	789
C1-NH	C2-NH	C3-NH	C4-M	C5-L	790
C1-NH	C2-NH	C3-NH	C4-NL	C5-H	791
C1-NH	C2-NH	C3-NH	C4-NL	C5-NH	792
C1-NH	C2-NH	C3-NH	C4-NL	C5-M	793
C1-NH	C2-NH	C3-NH	C4-NL	C5-NL	794
C1-NH	C2-NH	C3-NH	C4-NL	C5-L	795
C1-NH	C2-NH	C3-NH	C4-L	C5-H	796
C1-NH	C2-NH	C3-NH	C4-L	C5-NH	797
C1-NH	C2-NH	C3-NH	C4-L	C5-M	798
C1-NH	C2-NH	C3-NH	C4-L	C5-NL	799
C1-NH	C2-NH	C3-NH	C4-L	C5-L	800
C1-NH	C2-NH	C3-M	C4-H	C5-H	801
C1-NH	C2-NH	C3-M	C4-H	C5-NH	802
C1-NH	C2-NH	C3-M	C4-H	C5-M	803
C1-NH	C2-NH	C3-M	C4-H	C5-NL	804
C1-NH	C2-NH	C3-M	C4-H	C5-L	805
C1-NH	C2-NH	C3-M	C4-NH	C5-H	806
C1-NH	C2-NH	C3-M	C4-NH	C5-NH	807
C1-NH	C2-NH	C3-M	C4-NH	C5-M	808
C1-NH	C2-NH	C3-M	C4-NH	C5-NL	809
C1-NH	C2-NH	C3-M	C4-NH	C5-L	810
C1-NH	C2-NH	C3-M	C4-M	C5-H	811
C1-NH	C2-NH	C3-M	C4-M	C5-NH	812
C1-NH	C2-NH	C3-M	C4-M	C5-M	813
C1-NH	C2-NH	C3-M	C4-M	C5-NL	814
C1-NH	C2-NH	C3-M	C4-M	C5-L	815
C1-NH	C2-NH	C3-M	C4-NL	C5-H	816
C1-NH	C2-NH	C3-M	C4-NL	C5-NH	817
C1-NH	C2-NH	C3-M	C4-NL	C5-M	818
C1-NH	C2-NH	C3-M	C4-NL	C5-NL	819
C1-NH	C2-NH	C3-M	C4-NL	C5-L	820
C1-NH	C2-NH	C3-M	C4-L	C5-H	821
C1-NH	C2-NH	C3-M	C4-L	C5-NH	822
C1-NH	C2-NH	C3-M	C4-L	C5-M	823
C1-NH	C2-NH	C3-M	C4-L	C5-NL	824
C1-NH	C2-NH	C3-M	C4-L	C5-L	825
C1-NH	C2-NH	C3-NL	C4-H	C5-H	826
C1-NH	C2-NH	C3-NL	C4-H	C5-NH	827
C1-NH	C2-NH	C3-NL	C4-H	C5-M	828
C1-NH	C2-NH	C3-NL	C4-H	C5-NL	829
C1-NH	C2-NH	C3-NL	C4-H	C5-L	830
C1-NH	C2-NH	C3-NL	C4-NH	C5-H	831
C1-NH	C2-NH	C3-NL	C4-NH	C5-NH	832
C1-NH	C2-NH	C3-NL	C4-NH	C5-M	833
C1-NH	C2-NH	C3-NL	C4-NH	C5-NL	834
C1-NH	C2-NH	C3-NL	C4-NH	C5-L	835
C1-NH	C2-NH	C3-NL	C4-M	C5-H	836
C1-NH	C2-NH	C3-NL	C4-M	C5-NH	837
C1-NH	C2-NH	C3-NL	C4-M	C5-M	838
C1-NH	C2-NH	C3-NL	C4-M	C5-NL	839
C1-NH	C2-NH	C3-NL	C4-M	C5-L	840
C1-NH	C2-NH	C3-NL	C4-NL	C5-H	841
C1-NH	C2-NH	C3-NL	C4-NL	C5-NH	842
C1-NH	C2-NH	C3-NL	C4-NL	C5-M	843
C1-NH	C2-NH	C3-NL	C4-NL	C5-NL	844
C1-NH	C2-NH	C3-NL	C4-NL	C5-L	845
C1-NH	C2-NH	C3-NL	C4-L	C5-H	846
C1-NH	C2-NH	C3-NL	C4-L	C5-NH	847
C1-NH	C2-NH	C3-NL	C4-L	C5-M	848
C1-NH	C2-NH	C3-NL	C4-L	C5-NL	849
C1-NH	C2-NH	C3-NL	C4-L	C5-L	850
C1-NH	C2-NH	C3-L	C4-H	C5-H	851
C1-NH	C2-NH	C3-L	C4-H	C5-NH	852
C1-NH	C2-NH	C3-L	C4-H	C5-M	853
C1-NH	C2-NH	C3-L	C4-H	C5-NL	854
C1-NH	C2-NH	C3-L	C4-H	C5-L	855
C1-NH	C2-NH	C3-L	C4-NH	C5-H	856
C1-NH	C2-NH	C3-L	C4-NH	C5-NH	857
C1-NH	C2-NH	C3-L	C4-NH	C5-M	858
C1-NH	C2-NH	C3-L	C4-NH	C5-NL	859
C1-NH	C2-NH	C3-L	C4-NH	C5-L	860
C1-NH	C2-NH	C3-L	C4-M	C5-H	861
C1-NH	C2-NH	C3-L	C4-M	C5-NH	862
C1-NH	C2-NH	C3-L	C4-M	C5-M	863
C1-NH	C2-NH	C3-L	C4-M	C5-NL	864
C1-NH	C2-NH	C3-L	C4-M	C5-L	865
C1-NH	C2-NH	C3-L	C4-NL	C5-H	866
C1-NH	C2-NH	C3-L	C4-NL	C5-NH	867
C1-NH	C2-NH	C3-L	C4-NL	C5-M	868
C1-NH	C2-NH	C3-L	C4-NL	C5-NL	869
C1-NH	C2-NH	C3-L	C4-NL	C5-L	870
C1-NH	C2-NH	C3-L	C4-L	C5-H	871
C1-NH	C2-NH	C3-L	C4-L	C5-NH	872
C1-NH	C2-NH	C3-L	C4-L	C5-M	873
C1-NH	C2-NH	C3-L	C4-L	C5-NL	874
C1-NH	C2-NH	C3-L	C4-L	C5-L	875
C1-NH	C2-M	C3-H	C4-H	C5-H	876
C1-NH	C2-M	C3-H	C4-H	C5-NH	877
C1-NH	C2-M	C3-H	C4-H	C5-M	878
C1-NH	C2-M	C3-H	C4-H	C5-NL	879
C1-NH	C2-M	C3-H	C4-H	C5-L	880
C1-NH	C2-M	C3-H	C4-NH	C5-H	881
C1-NH	C2-M	C3-H	C4-NH	C5-NH	882
C1-NH	C2-M	C3-H	C4-NH	C5-M	883
C1-NH	C2-M	C3-H	C4-NH	C5-NL	884
C1-NH	C2-M	C3-H	C4-NH	C5-L	885
C1-NH	C2-M	C3-H	C4-M	C5-H	886
C1-NH	C2-M	C3-H	C4-M	C5-NH	887
C1-NH	C2-M	C3-H	C4-M	C5-M	888
C1-NH	C2-M	C3-H	C4-M	C5-NL	889
C1-NH	C2-M	C3-H	C4-M	C5-L	890
C1-NH	C2-M	C3-H	C4-NL	C5-H	891
C1-NH	C2-M	C3-H	C4-NL	C5-NH	892
C1-NH	C2-M	C3-H	C4-NL	C5-M	893
C1-NH	C2-M	C3-H	C4-NL	C5-NL	894
C1-NH	C2-M	C3-H	C4-NL	C5-L	895
C1-NH	C2-M	C3-H	C4-L	C5-H	896
C1-NH	C2-M	C3-H	C4-L	C5-NH	897
C1-NH	C2-M	C3-H	C4-L	C5-M	898
C1-NH	C2-M	C3-H	C4-L	C5-NL	899
C1-NH	C2-M	C3-H	C4-L	C5-L	900
C1-NH	C2-M	C3-NH	C4-H	C5-H	901
C1-NH	C2-M	C3-NH	C4-H	C5-NH	902
C1-NH	C2-M	C3-NH	C4-H	C5-M	903
C1-NH	C2-M	C3-NH	C4-H	C5-NL	904
C1-NH	C2-M	C3-NH	C4-H	C5-L	905
C1-NH	C2-M	C3-NH	C4-NH	C5-H	906
C1-NH	C2-M	C3-NH	C4-NH	C5-NH	907
C1-NH	C2-M	C3-NH	C4-NH	C5-M	908
C1-NH	C2-M	C3-NH	C4-NH	C5-NL	909
C1-NH	C2-M	C3-NH	C4-NH	C5-L	910
C1-NH	C2-M	C3-NH	C4-M	C5-H	911
C1-NH	C2-M	C3-NH	C4-M	C5-NH	912
C1-NH	C2-M	C3-NH	C4-M	C5-M	913
C1-NH	C2-M	C3-NH	C4-M	C5-NL	914
C1-NH	C2-M	C3-NH	C4-M	C5-L	915
C1-NH	C2-M	C3-NH	C4-NL	C5-H	916
C1-NH	C2-M	C3-NH	C4-NL	C5-NH	917
C1-NH	C2-M	C3-NH	C4-NL	C5-M	918
C1-NH	C2-M	C3-NH	C4-NL	C5-NL	919
C1-NH	C2-M	C3-NH	C4-NL	C5-L	920
C1-NH	C2-M	C3-NH	C4-L	C5-H	921
C1-NH	C2-M	C3-NH	C4-L	C5-NH	922
C1-NH	C2-M	C3-NH	C4-L	C5-M	923
C1-NH	C2-M	C3-NH	C4-L	C5-NL	924
C1-NH	C2-M	C3-NH	C4-L	C5-L	925
C1-NH	C2-M	C3-M	C4-H	C5-H	926
C1-NH	C2-M	C3-M	C4-H	C5-NH	927
C1-NH	C2-M	C3-M	C4-H	C5-M	928
C1-NH	C2-M	C3-M	C4-H	C5-NL	929
C1-NH	C2-M	C3-M	C4-H	C5-L	930
C1-NH	C2-M	C3-M	C4-NH	C5-H	931
C1-NH	C2-M	C3-M	C4-NH	C5-NH	932
C1-NH	C2-M	C3-M	C4-NH	C5-M	933
C1-NH	C2-M	C3-M	C4-NH	C5-NL	934
C1-NH	C2-M	C3-M	C4-NH	C5-L	935
C1-NH	C2-M	C3-M	C4-M	C5-H	936
C1-NH	C2-M	C3-M	C4-M	C5-NH	937
C1-NH	C2-M	C3-M	C4-M	C5-M	938
C1-NH	C2-M	C3-M	C4-M	C5-NL	939
C1-NH	C2-M	C3-M	C4-M	C5-L	940
C1-NH	C2-M	C3-M	C4-NL	C5-H	941
C1-NH	C2-M	C3-M	C4-NL	C5-NH	942
C1-NH	C2-M	C3-M	C4-NL	C5-M	943
C1-NH	C2-M	C3-M	C4-NL	C5-NL	944
C1-NH	C2-M	C3-M	C4-NL	C5-L	945
C1-NH	C2-M	C3-M	C4-L	C5-H	946
C1-NH	C2-M	C3-M	C4-L	C5-NH	947
C1-NH	C2-M	C3-M	C4-L	C5-M	948
C1-NH	C2-M	C3-M	C4-L	C5-NL	949
C1-NH	C2-M	C3-M	C4-L	C5-L	950
C1-NH	C2-M	C3-NL	C4-H	C5-H	951
C1-NH	C2-M	C3-NL	C4-H	C5-NH	952
C1-NH	C2-M	C3-NL	C4-H	C5-M	953
C1-NH	C2-M	C3-NL	C4-H	C5-NL	954
C1-NH	C2-M	C3-NL	C4-H	C5-L	955
C1-NH	C2-M	C3-NL	C4-NH	C5-H	956
C1-NH	C2-M	C3-NL	C4-NH	C5-NH	957
C1-NH	C2-M	C3-NL	C4-NH	C5-M	958
C1-NH	C2-M	C3-NL	C4-NH	C5-NL	959
C1-NH	C2-M	C3-NL	C4-NH	C5-L	960
C1-NH	C2-M	C3-NL	C4-M	C5-H	961
C1-NH	C2-M	C3-NL	C4-M	C5-NH	962
C1-NH	C2-M	C3-NL	C4-M	C5-M	963
C1-NH	C2-M	C3-NL	C4-M	C5-NL	964
C1-NH	C2-M	C3-NL	C4-M	C5-L	965
C1-NH	C2-M	C3-NL	C4-NL	C5-H	966
C1-NH	C2-M	C3-NL	C4-NL	C5-NH	967
C1-NH	C2-M	C3-NL	C4-NL	C5-M	968
C1-NH	C2-M	C3-NL	C4-NL	C5-NL	969
C1-NH	C2-M	C3-NL	C4-NL	C5-L	970
C1-NH	C2-M	C3-NL	C4-L	C5-H	971
C1-NH	C2-M	C3-NL	C4-L	C5-NH	972
C1-NH	C2-M	C3-NL	C4-L	C5-M	973
C1-NH	C2-M	C3-NL	C4-L	C5-NL	974
C1-NH	C2-M	C3-NL	C4-L	C5-L	975
C1-NH	C2-M	C3-L	C4-H	C5-H	976
C1-NH	C2-M	C3-L	C4-H	C5-NH	977
C1-NH	C2-M	C3-L	C4-H	C5-M	978
C1-NH	C2-M	C3-L	C4-H	C5-NL	979
C1-NH	C2-M	C3-L	C4-H	C5-L	980
C1-NH	C2-M	C3-L	C4-NH	C5-H	981
C1-NH	C2-M	C3-L	C4-NH	C5-NH	982
C1-NH	C2-M	C3-L	C4-NH	C5-M	983
C1-NH	C2-M	C3-L	C4-NH	C5-NL	984
C1-NH	C2-M	C3-L	C4-NH	C5-L	985
C1-NH	C2-M	C3-L	C4-M	C5-H	986
C1-NH	C2-M	C3-L	C4-M	C5-NH	987
C1-NH	C2-M	C3-L	C4-M	C5-M	988
C1-NH	C2-M	C3-L	C4-M	C5-NL	989
C1-NH	C2-M	C3-L	C4-M	C5-L	990
C1-NH	C2-M	C3-L	C4-NL	C5-H	991
C1-NH	C2-M	C3-L	C4-NL	C5-NH	992
C1-NH	C2-M	C3-L	C4-NL	C5-M	993
C1-NH	C2-M	C3-L	C4-NL	C5-NL	994
C1-NH	C2-M	C3-L	C4-NL	C5-L	995
C1-NH	C2-M	C3-L	C4-L	C5-H	996
C1-NH	C2-M	C3-L	C4-L	C5-NH	997
C1-NH	C2-M	C3-L	C4-L	C5-M	998
C1-NH	C2-M	C3-L	C4-L	C5-NL	999
C1-NH	C2-M	C3-L	C4-L	C5-L	1000
C1-NH	C2-NL	C3-H	C4-H	C5-H	1001
C1-NH	C2-NL	C3-H	C4-H	C5-NH	1002
C1-NH	C2-NL	C3-H	C4-H	C5-M	1003
C1-NH	C2-NL	C3-H	C4-H	C5-NL	1004
C1-NH	C2-NL	C3-H	C4-H	C5-L	1005
C1-NH	C2-NL	C3-H	C4-NH	C5-H	1006
C1-NH	C2-NL	C3-H	C4-NH	C5-NH	1007
C1-NH	C2-NL	C3-H	C4-NH	C5-M	1008
C1-NH	C2-NL	C3-H	C4-NH	C5-NL	1009
C1-NH	C2-NL	C3-H	C4-NH	C5-L	1010
C1-NH	C2-NL	C3-H	C4-M	C5-H	1011
C1-NH	C2-NL	C3-H	C4-M	C5-NH	1012
C1-NH	C2-NL	C3-H	C4-M	C5-M	1013
C1-NH	C2-NL	C3-H	C4-M	C5-NL	1014
C1-NH	C2-NL	C3-H	C4-M	C5-L	1015
C1-NH	C2-NL	C3-H	C4-NL	C5-H	1016
C1-NH	C2-NL	C3-H	C4-NL	C5-NH	1017
C1-NH	C2-NL	C3-H	C4-NL	C5-M	1018
C1-NH	C2-NL	C3-H	C4-NL	C5-NL	1019
C1-NH	C2-NL	C3-H	C4-NL	C5-L	1020
C1-NH	C2-NL	C3-H	C4-L	C5-H	1021
C1-NH	C2-NL	C3-H	C4-L	C5-NH	1022
C1-NH	C2-NL	C3-H	C4-L	C5-M	1023
C1-NH	C2-NL	C3-H	C4-L	C5-NL	1024
C1-NH	C2-NL	C3-H	C4-L	C5-L	1025
C1-NH	C2-NL	C3-NH	C4-H	C5-H	1026
C1-NH	C2-NL	C3-NH	C4-H	C5-NH	1027
C1-NH	C2-NL	C3-NH	C4-H	C5-M	1028
C1-NH	C2-NL	C3-NH	C4-H	C5-NL	1029
C1-NH	C2-NL	C3-NH	C4-H	C5-L	1030
C1-NH	C2-NL	C3-NH	C4-NH	C5-H	1031
C1-NH	C2-NL	C3-NH	C4-NH	C5-NH	1032
C1-NH	C2-NL	C3-NH	C4-NH	C5-M	1033
C1-NH	C2-NL	C3-NH	C4-NH	C5-NL	1034
C1-NH	C2-NL	C3-NH	C4-NH	C5-L	1035
C1-NH	C2-NL	C3-NH	C4-M	C5-H	1036
C1-NH	C2-NL	C3-NH	C4-M	C5-NH	1037
C1-NH	C2-NL	C3-NH	C4-M	C5-M	1038
C1-NH	C2-NL	C3-NH	C4-M	C5-NL	1039
C1-NH	C2-NL	C3-NH	C4-M	C5-L	1040
C1-NH	C2-NL	C3-NH	C4-NL	C5-H	1041
C1-NH	C2-NL	C3-NH	C4-NL	C5-NH	1042
C1-NH	C2-NL	C3-NH	C4-NL	C5-M	1043
C1-NH	C2-NL	C3-NH	C4-NL	C5-NL	1044
C1-NH	C2-NL	C3-NH	C4-NL	C5-L	1045
C1-NH	C2-NL	C3-NH	C4-L	C5-H	1046
C1-NH	C2-NL	C3-NH	C4-L	C5-NH	1047
C1-NH	C2-NL	C3-NH	C4-L	C5-M	1048
C1-NH	C2-NL	C3-NH	C4-L	C5-NL	1049
C1-NH	C2-NL	C3-NH	C4-L	C5-L	1050
C1-NH	C2-NL	C3-M	C4-H	C5-H	1051
C1-NH	C2-NL	C3-M	C4-H	C5-NH	1052
C1-NH	C2-NL	C3-M	C4-H	C5-M	1053
C1-NH	C2-NL	C3-M	C4-H	C5-NL	1054
C1-NH	C2-NL	C3-M	C4-H	C5-L	1055
C1-NH	C2-NL	C3-M	C4-NH	C5-H	1056
C1-NH	C2-NL	C3-M	C4-NH	C5-NH	1057
C1-NH	C2-NL	C3-M	C4-NH	C5-M	1058
C1-NH	C2-NL	C3-M	C4-NH	C5-NL	1059
C1-NH	C2-NL	C3-M	C4-NH	C5-L	1060
C1-NH	C2-NL	C3-M	C4-M	C5-H	1061
C1-NH	C2-NL	C3-M	C4-M	C5-NH	1062
C1-NH	C2-NL	C3-M	C4-M	C5-M	1063
C1-NH	C2-NL	C3-M	C4-M	C5-NL	1064
C1-NH	C2-NL	C3-M	C4-M	C5-L	1065
C1-NH	C2-NL	C3-M	C4-NL	C5-H	1066
C1-NH	C2-NL	C3-M	C4-NL	C5-NH	1067
C1-NH	C2-NL	C3-M	C4-NL	C5-M	1068
C1-NH	C2-NL	C3-M	C4-NL	C5-NL	1069
C1-NH	C2-NL	C3-M	C4-NL	C5-L	1070
C1-NH	C2-NL	C3-M	C4-L	C5-H	1071
C1-NH	C2-NL	C3-M	C4-L	C5-NH	1072
C1-NH	C2-NL	C3-M	C4-L	C5-M	1073
C1-NH	C2-NL	C3-M	C4-L	C5-NL	1074
C1-NH	C2-NL	C3-M	C4-L	C5-L	1075
C1-NH	C2-NL	C3-NL	C4-H	C5-H	1076
C1-NH	C2-NL	C3-NL	C4-H	C5-NH	1077
C1-NH	C2-NL	C3-NL	C4-H	C5-M	1078
C1-NH	C2-NL	C3-NL	C4-H	C5-NL	1079
C1-NH	C2-NL	C3-NL	C4-H	C5-L	1080
C1-NH	C2-NL	C3-NL	C4-NH	C5-H	1081
C1-NH	C2-NL	C3-NL	C4-NH	C5-NH	1082
C1-NH	C2-NL	C3-NL	C4-NH	C5-M	1083
C1-NH	C2-NL	C3-NL	C4-NH	C5-NL	1084
C1-NH	C2-NL	C3-NL	C4-NH	C5-L	1085
C1-NH	C2-NL	C3-NL	C4-M	C5-H	1086
C1-NH	C2-NL	C3-NL	C4-M	C5-NH	1087
C1-NH	C2-NL	C3-NL	C4-M	C5-M	1088
C1-NH	C2-NL	C3-NL	C4-M	C5-NL	1089
C1-NH	C2-NL	C3-NL	C4-M	C5-L	1090
C1-NH	C2-NL	C3-NL	C4-NL	C5-H	1091
C1-NH	C2-NL	C3-NL	C4-NL	C5-NH	1092
C1-NH	C2-NL	C3-NL	C4-NL	C5-M	1093
C1-NH	C2-NL	C3-NL	C4-NL	C5-NL	1094
C1-NH	C2-NL	C3-NL	C4-NL	C5-L	1095
C1-NH	C2-NL	C3-NL	C4-L	C5-H	1096
C1-NH	C2-NL	C3-NL	C4-L	C5-NH	1097
C1-NH	C2-NL	C3-NL	C4-L	C5-M	1098
C1-NH	C2-NL	C3-NL	C4-L	C5-NL	1099
C1-NH	C2-NL	C3-NL	C4-L	C5-L	1100
C1-NH	C2-NL	C3-L	C4-H	C5-H	1101
C1-NH	C2-NL	C3-L	C4-H	C5-NH	1102
C1-NH	C2-NL	C3-L	C4-H	C5-M	1103
C1-NH	C2-NL	C3-L	C4-H	C5-NL	1104
C1-NH	C2-NL	C3-L	C4-H	C5-L	1105
C1-NH	C2-NL	C3-L	C4-NH	C5-H	1106
C1-NH	C2-NL	C3-L	C4-NH	C5-NH	1107
C1-NH	C2-NL	C3-L	C4-NH	C5-M	1108
C1-NH	C2-NL	C3-L	C4-NH	C5-NL	1109
C1-NH	C2-NL	C3-L	C4-NH	C5-L	1110
C1-NH	C2-NL	C3-L	C4-M	C5-H	1111
C1-NH	C2-NL	C3-L	C4-M	C5-NH	1112
C1-NH	C2-NL	C3-L	C4-M	C5-M	1113
C1-NH	C2-NL	C3-L	C4-M	C5-NL	1114
C1-NH	C2-NL	C3-L	C4-M	C5-L	1115
C1-NH	C2-NL	C3-L	C4-NL	C5-H	1116
C1-NH	C2-NL	C3-L	C4-NL	C5-NH	1117
C1-NH	C2-NL	C3-L	C4-NL	C5-M	1118
C1-NH	C2-NL	C3-L	C4-NL	C5-NL	1119
C1-NH	C2-NL	C3-L	C4-NL	C5-L	1120
C1-NH	C2-NL	C3-L	C4-L	C5-H	1121
C1-NH	C2-NL	C3-L	C4-L	C5-NH	1122
C1-NH	C2-NL	C3-L	C4-L	C5-M	1123
C1-NH	C2-NL	C3-L	C4-L	C5-NL	1124
C1-NH	C2-NL	C3-L	C4-L	C5-L	1125
C1-NH	C2-L	C3-H	C4-H	C5-H	1126
C1-NH	C2-L	C3-H	C4-H	C5-NH	1127
C1-NH	C2-L	C3-H	C4-H	C5-M	1128
C1-NH	C2-L	C3-H	C4-H	C5-NL	1129
C1-NH	C2-L	C3-H	C4-H	C5-L	1130
C1-NH	C2-L	C3-H	C4-NH	C5-H	1131
C1-NH	C2-L	C3-H	C4-NH	C5-NH	1132
C1-NH	C2-L	C3-H	C4-NH	C5-M	1133
C1-NH	C2-L	C3-H	C4-NH	C5-NL	1134
C1-NH	C2-L	C3-H	C4-NH	C5-L	1135
C1-NH	C2-L	C3-H	C4-M	C5-H	1136
C1-NH	C2-L	C3-H	C4-M	C5-NH	1137
C1-NH	C2-L	C3-H	C4-M	C5-M	1138
C1-NH	C2-L	C3-H	C4-M	C5-NL	1139
C1-NH	C2-L	C3-H	C4-M	C5-L	1140
C1-NH	C2-L	C3-H	C4-NL	C5-H	1141
C1-NH	C2-L	C3-H	C4-NL	C5-NH	1142
C1-NH	C2-L	C3-H	C4-NL	C5-M	1143
C1-NH	C2-L	C3-H	C4-NL	C5-NL	1144
C1-NH	C2-L	C3-H	C4-NL	C5-L	1145
C1-NH	C2-L	C3-H	C4-L	C5-H	1146
C1-NH	C2-L	C3-H	C4-L	C5-NH	1147
C1-NH	C2-L	C3-H	C4-L	C5-M	1148
C1-NH	C2-L	C3-H	C4-L	C5-NL	1149
C1-NH	C2-L	C3-H	C4-L	C5-L	1150
C1-NH	C2-L	C3-NH	C4-H	C5-H	1151
C1-NH	C2-L	C3-NH	C4-H	C5-NH	1152
C1-NH	C2-L	C3-NH	C4-H	C5-M	1153
C1-NH	C2-L	C3-NH	C4-H	C5-NL	1154
C1-NH	C2-L	C3-NH	C4-H	C5-L	1155
C1-NH	C2-L	C3-NH	C4-NH	C5-H	1156
C1-NH	C2-L	C3-NH	C4-NH	C5-NH	1157
C1-NH	C2-L	C3-NH	C4-NH	C5-M	1158
C1-NH	C2-L	C3-NH	C4-NH	C5-NL	1159
C1-NH	C2-L	C3-NH	C4-NH	C5-L	1160
C1-NH	C2-L	C3-NH	C4-M	C5-H	1161
C1-NH	C2-L	C3-NH	C4-M	C5-NH	1162
C1-NH	C2-L	C3-NH	C4-M	C5-M	1163
C1-NH	C2-L	C3-NH	C4-M	C5-NL	1164
C1-NH	C2-L	C3-NH	C4-M	C5-L	1165
C1-NH	C2-L	C3-NH	C4-NL	C5-H	1166
C1-NH	C2-L	C3-NH	C4-NL	C5-NH	1167
C1-NH	C2-L	C3-NH	C4-NL	C5-M	1168
C1-NH	C2-L	C3-NH	C4-NL	C5-NL	1169
C1-NH	C2-L	C3-NH	C4-NL	C5-L	1170
C1-NH	C2-L	C3-NH	C4-L	C5-H	1171
C1-NH	C2-L	C3-NH	C4-L	C5-NH	1172
C1-NH	C2-L	C3-NH	C4-L	C5-M	1173
C1-NH	C2-L	C3-NH	C4-L	C5-NL	1174
C1-NH	C2-L	C3-NH	C4-L	C5-L	1175
C1-NH	C2-L	C3-M	C4-H	C5-H	1176
C1-NH	C2-L	C3-M	C4-H	C5-NH	1177
C1-NH	C2-L	C3-M	C4-H	C5-M	1178
C1-NH	C2-L	C3-M	C4-H	C5-NL	1179
C1-NH	C2-L	C3-M	C4-H	C5-L	1180
C1-NH	C2-L	C3-M	C4-NH	C5-H	1181
C1-NH	C2-L	C3-M	C4-NH	C5-NH	1182
C1-NH	C2-L	C3-M	C4-NH	C5-M	1183
C1-NH	C2-L	C3-M	C4-NH	C5-NL	1184
C1-NH	C2-L	C3-M	C4-NH	C5-L	1185
C1-NH	C2-L	C3-M	C4-M	C5-H	1186
C1-NH	C2-L	C3-M	C4-M	C5-NH	1187
C1-NH	C2-L	C3-M	C4-M	C5-M	1188
C1-NH	C2-L	C3-M	C4-M	C5-NL	1189
C1-NH	C2-L	C3-M	C4-M	C5-L	1190
C1-NH	C2-L	C3-M	C4-NL	C5-H	1191
C1-NH	C2-L	C3-M	C4-NL	C5-NH	1192
C1-NH	C2-L	C3-M	C4-NL	C5-M	1193
C1-NH	C2-L	C3-M	C4-NL	C5-NL	1194
C1-NH	C2-L	C3-M	C4-NL	C5-L	1195
C1-NH	C2-L	C3-M	C4-L	C5-H	1196
C1-NH	C2-L	C3-M	C4-L	C5-NH	1197
C1-NH	C2-L	C3-M	C4-L	C5-M	1198
C1-NH	C2-L	C3-M	C4-L	C5-NL	1199
C1-NH	C2-L	C3-M	C4-L	C5-L	1200
C1-NH	C2-L	C3-NL	C4-H	C5-H	1201
C1-NH	C2-L	C3-NL	C4-H	C5-NH	1202
C1-NH	C2-L	C3-NL	C4-H	C5-M	1203
C1-NH	C2-L	C3-NL	C4-H	C5-NL	1204
C1-NH	C2-L	C3-NL	C4-H	C5-L	1205
C1-NH	C2-L	C3-NL	C4-NH	C5-H	1206
C1-NH	C2-L	C3-NL	C4-NH	C5-NH	1207
C1-NH	C2-L	C3-NL	C4-NH	C5-M	1208
C1-NH	C2-L	C3-NL	C4-NH	C5-NL	1209
C1-NH	C2-L	C3-NL	C4-NH	C5-L	1210
C1-NH	C2-L	C3-NL	C4-M	C5-H	1211
C1-NH	C2-L	C3-NL	C4-M	C5-NH	1212
C1-NH	C2-L	C3-NL	C4-M	C5-M	1213
C1-NH	C2-L	C3-NL	C4-M	C5-NL	1214
C1-NH	C2-L	C3-NL	C4-M	C5-L	1215
C1-NH	C2-L	C3-NL	C4-NL	C5-H	1216
C1-NH	C2-L	C3-NL	C4-NL	C5-NH	1217
C1-NH	C2-L	C3-NL	C4-NL	C5-M	1218
C1-NH	C2-L	C3-NL	C4-NL	C5-NL	1219
C1-NH	C2-L	C3-NL	C4-NL	C5-L	1220
C1-NH	C2-L	C3-NL	C4-L	C5-H	1221
C1-NH	C2-L	C3-NL	C4-L	C5-NH	1222
C1-NH	C2-L	C3-NL	C4-L	C5-M	1223
C1-NH	C2-L	C3-NL	C4-L	C5-NL	1224
C1-NH	C2-L	C3-NL	C4-L	C5-L	1225
C1-NH	C2-L	C3-L	C4-H	C5-H	1226
C1-NH	C2-L	C3-L	C4-H	C5-NH	1227
C1-NH	C2-L	C3-L	C4-H	C5-M	1228
C1-NH	C2-L	C3-L	C4-H	C5-NL	1229
C1-NH	C2-L	C3-L	C4-H	C5-L	1230
C1-NH	C2-L	C3-L	C4-NH	C5-H	1231
C1-NH	C2-L	C3-L	C4-NH	C5-NH	1232
C1-NH	C2-L	C3-L	C4-NH	C5-M	1233
C1-NH	C2-L	C3-L	C4-NH	C5-NL	1234
C1-NH	C2-L	C3-L	C4-NH	C5-L	1235
C1-NH	C2-L	C3-L	C4-M	C5-H	1236
C1-NH	C2-L	C3-L	C4-M	C5-NH	1237
C1-NH	C2-L	C3-L	C4-M	C5-M	1238
C1-NH	C2-L	C3-L	C4-M	C5-NL	1239
C1-NH	C2-L	C3-L	C4-M	C5-L	1240
C1-NH	C2-L	C3-L	C4-NL	C5-H	1241
C1-NH	C2-L	C3-L	C4-NL	C5-NH	1242
C1-NH	C2-L	C3-L	C4-NL	C5-M	1243
C1-NH	C2-L	C3-L	C4-NL	C5-NL	1244
C1-NH	C2-L	C3-L	C4-NL	C5-L	1245
C1-NH	C2-L	C3-L	C4-L	C5-H	1246
C1-NH	C2-L	C3-L	C4-L	C5-NH	1247
C1-NH	C2-L	C3-L	C4-L	C5-M	1248
C1-NH	C2-L	C3-L	C4-L	C5-NL	1249
C1-NH	C2-L	C3-L	C4-L	C5-L	1250
C1-M	C2-H	C3-H	C4-H	C5-H	1251
C1-M	C2-H	C3-H	C4-H	C5-NH	1252
C1-M	C2-H	C3-H	C4-H	C5-M	1253
C1-M	C2-H	C3-H	C4-H	C5-NL	1254
C1-M	C2-H	C3-H	C4-H	C5-L	1255
C1-M	C2-H	C3-H	C4-NH	C5-H	1256
C1-M	C2-H	C3-H	C4-NH	C5-NH	1257
C1-M	C2-H	C3-H	C4-NH	C5-M	1258
C1-M	C2-H	C3-H	C4-NH	C5-NL	1259
C1-M	C2-H	C3-H	C4-NH	C5-L	1260
C1-M	C2-H	C3-H	C4-M	C5-H	1261
C1-M	C2-H	C3-H	C4-M	C5-NH	1262
C1-M	C2-H	C3-H	C4-M	C5-M	1263
C1-M	C2-H	C3-H	C4-M	C5-NL	1264
C1-M	C2-H	C3-H	C4-M	C5-L	1265
C1-M	C2-H	C3-H	C4-NL	C5-H	1266
C1-M	C2-H	C3-H	C4-NL	C5-NH	1267
C1-M	C2-H	C3-H	C4-NL	C5-M	1268
C1-M	C2-H	C3-H	C4-NL	C5-NL	1269
C1-M	C2-H	C3-H	C4-NL	C5-L	1270
C1-M	C2-H	C3-H	C4-L	C5-H	1271
C1-M	C2-H	C3-H	C4-L	C5-NH	1272
C1-M	C2-H	C3-H	C4-L	C5-M	1273
C1-M	C2-H	C3-H	C4-L	C5-NL	1274
C1-M	C2-H	C3-H	C4-L	C5-L	1275
C1-M	C2-H	C3-NH	C4-H	C5-H	1276
C1-M	C2-H	C3-NH	C4-H	C5-NH	1277
C1-M	C2-H	C3-NH	C4-H	C5-M	1278
C1-M	C2-H	C3-NH	C4-H	C5-NL	1279
C1-M	C2-H	C3-NH	C4-H	C5-L	1280
C1-M	C2-H	C3-NH	C4-NH	C5-H	1281
C1-M	C2-H	C3-NH	C4-NH	C5-NH	1282
C1-M	C2-H	C3-NH	C4-NH	C5-M	1283
C1-M	C2-H	C3-NH	C4-NH	C5-NL	1284
C1-M	C2-H	C3-NH	C4-NH	C5-L	1285
C1-M	C2-H	C3-NH	C4-M	C5-H	1286
C1-M	C2-H	C3-NH	C4-M	C5-NH	1287
C1-M	C2-H	C3-NH	C4-M	C5-M	1288
C1-M	C2-H	C3-NH	C4-M	C5-NL	1289
C1-M	C2-H	C3-NH	C4-M	C5-L	1290
C1-M	C2-H	C3-NH	C4-NL	C5-H	1291
C1-M	C2-H	C3-NH	C4-NL	C5-NH	1292
C1-M	C2-H	C3-NH	C4-NL	C5-M	1293
C1-M	C2-H	C3-NH	C4-NL	C5-NL	1294
C1-M	C2-H	C3-NH	C4-NL	C5-L	1295
C1-M	C2-H	C3-NH	C4-L	C5-H	1296
C1-M	C2-H	C3-NH	C4-L	C5-NH	1297
C1-M	C2-H	C3-NH	C4-L	C5-M	1298
C1-M	C2-H	C3-NH	C4-L	C5-NL	1299
C1-M	C2-H	C3-NH	C4-L	C5-L	1300
C1-M	C2-H	C3-M	C4-H	C5-H	1301
C1-M	C2-H	C3-M	C4-H	C5-NH	1302
C1-M	C2-H	C3-M	C4-H	C5-M	1303
C1-M	C2-H	C3-M	C4-H	C5-NL	1304
C1-M	C2-H	C3-M	C4-H	C5-L	1305
C1-M	C2-H	C3-M	C4-NH	C5-H	1306
C1-M	C2-H	C3-M	C4-NH	C5-NH	1307
C1-M	C2-H	C3-M	C4-NH	C5-M	1308
C1-M	C2-H	C3-M	C4-NH	C5-NL	1309
C1-M	C2-H	C3-M	C4-NH	C5-L	1310
C1-M	C2-H	C3-M	C4-M	C5-H	1311
C1-M	C2-H	C3-M	C4-M	C5-NH	1312
C1-M	C2-H	C3-M	C4-M	C5-M	1313
C1-M	C2-H	C3-M	C4-M	C5-NL	1314
C1-M	C2-H	C3-M	C4-M	C5-L	1315
C1-M	C2-H	C3-M	C4-NL	C5-H	1316
C1-M	C2-H	C3-M	C4-NL	C5-NH	1317
C1-M	C2-H	C3-M	C4-NL	C5-M	1318
C1-M	C2-H	C3-M	C4-NL	C5-NL	1319
C1-M	C2-H	C3-M	C4-NL	C5-L	1320
C1-M	C2-H	C3-M	C4-L	C5-H	1321
C1-M	C2-H	C3-M	C4-L	C5-NH	1322
C1-M	C2-H	C3-M	C4-L	C5-M	1323
C1-M	C2-H	C3-M	C4-L	C5-NL	1324
C1-M	C2-H	C3-M	C4-L	C5-L	1325
C1-M	C2-H	C3-NL	C4-H	C5-H	1326
C1-M	C2-H	C3-NL	C4-H	C5-NH	1327
C1-M	C2-H	C3-NL	C4-H	C5-M	1328
C1-M	C2-H	C3-NL	C4-H	C5-NL	1329
C1-M	C2-H	C3-NL	C4-H	C5-L	1330
C1-M	C2-H	C3-NL	C4-NH	C5-H	1331
C1-M	C2-H	C3-NL	C4-NH	C5-NH	1332
C1-M	C2-H	C3-NL	C4-NH	C5-M	1333
C1-M	C2-H	C3-NL	C4-NH	C5-NL	1334
C1-M	C2-H	C3-NL	C4-NH	C5-L	1335
C1-M	C2-H	C3-NL	C4-M	C5-H	1336
C1-M	C2-H	C3-NL	C4-M	C5-NH	1337
C1-M	C2-H	C3-NL	C4-M	C5-M	1338
C1-M	C2-H	C3-NL	C4-M	C5-NL	1339
C1-M	C2-H	C3-NL	C4-M	C5-L	1340
C1-M	C2-H	C3-NL	C4-NL	C5-H	1341
C1-M	C2-H	C3-NL	C4-NL	C5-NH	1342
C1-M	C2-H	C3-NL	C4-NL	C5-M	1343
C1-M	C2-H	C3-NL	C4-NL	C5-NL	1344
C1-M	C2-H	C3-NL	C4-NL	C5-L	1345
C1-M	C2-H	C3-NL	C4-L	C5-H	1346
C1-M	C2-H	C3-NL	C4-L	C5-NH	1347
C1-M	C2-H	C3-NL	C4-L	C5-M	1348
C1-M	C2-H	C3-NL	C4-L	C5-NL	1349
C1-M	C2-H	C3-NL	C4-L	C5-L	1350
C1-M	C2-H	C3-L	C4-H	C5-H	1351
C1-M	C2-H	C3-L	C4-H	C5-NH	1352
C1-M	C2-H	C3-L	C4-H	C5-M	1353
C1-M	C2-H	C3-L	C4-H	C5-NL	1354
C1-M	C2-H	C3-L	C4-H	C5-L	1355
C1-M	C2-H	C3-L	C4-NH	C5-H	1356
C1-M	C2-H	C3-L	C4-NH	C5-NH	1357
C1-M	C2-H	C3-L	C4-NH	C5-M	1358
C1-M	C2-H	C3-L	C4-NH	C5-NL	1359
C1-M	C2-H	C3-L	C4-NH	C5-L	1360
C1-M	C2-H	C3-L	C4-M	C5-H	1361
C1-M	C2-H	C3-L	C4-M	C5-NH	1362
C1-M	C2-H	C3-L	C4-M	C5-M	1363
C1-M	C2-H	C3-L	C4-M	C5-NL	1364
C1-M	C2-H	C3-L	C4-M	C5-L	1365
C1-M	C2-H	C3-L	C4-NL	C5-H	1366
C1-M	C2-H	C3-L	C4-NL	C5-NH	1367
C1-M	C2-H	C3-L	C4-NL	C5-M	1368
C1-M	C2-H	C3-L	C4-NL	C5-NL	1369
C1-M	C2-H	C3-L	C4-NL	C5-L	1370
C1-M	C2-H	C3-L	C4-L	C5-H	1371
C1-M	C2-H	C3-L	C4-L	C5-NH	1372
C1-M	C2-H	C3-L	C4-L	C5-M	1373
C1-M	C2-H	C3-L	C4-L	C5-NL	1374
C1-M	C2-H	C3-L	C4-L	C5-L	1375
C1-M	C2-NH	C3-H	C4-H	C5-H	1376
C1-M	C2-NH	C3-H	C4-H	C5-NH	1377
C1-M	C2-NH	C3-H	C4-H	C5-M	1378
C1-M	C2-NH	C3-H	C4-H	C5-NL	1379
C1-M	C2-NH	C3-H	C4-H	C5-L	1380
C1-M	C2-NH	C3-H	C4-NH	C5-H	1381
C1-M	C2-NH	C3-H	C4-NH	C5-NH	1382
C1-M	C2-NH	C3-H	C4-NH	C5-M	1383
C1-M	C2-NH	C3-H	C4-NH	C5-NL	1384
C1-M	C2-NH	C3-H	C4-NH	C5-L	1385
C1-M	C2-NH	C3-H	C4-M	C5-H	1386
C1-M	C2-NH	C3-H	C4-M	C5-NH	1387
C1-M	C2-NH	C3-H	C4-M	C5-M	1388
C1-M	C2-NH	C3-H	C4-M	C5-NL	1389
C1-M	C2-NH	C3-H	C4-M	C5-L	1390
C1-M	C2-NH	C3-H	C4-NL	C5-H	1391
C1-M	C2-NH	C3-H	C4-NL	C5-NH	1392
C1-M	C2-NH	C3-H	C4-NL	C5-M	1393
C1-M	C2-NH	C3-H	C4-NL	C5-NL	1394
C1-M	C2-NH	C3-H	C4-NL	C5-L	1395
C1-M	C2-NH	C3-H	C4-L	C5-H	1396
C1-M	C2-NH	C3-H	C4-L	C5-NH	1397
C1-M	C2-NH	C3-H	C4-L	C5-M	1398
C1-M	C2-NH	C3-H	C4-L	C5-NL	1399
C1-M	C2-NH	C3-H	C4-L	C5-L	1400
C1-M	C2-NH	C3-NH	C4-H	C5-H	1401
C1-M	C2-NH	C3-NH	C4-H	C5-NH	1402
C1-M	C2-NH	C3-NH	C4-H	C5-M	1403
C1-M	C2-NH	C3-NH	C4-H	C5-NL	1404
C1-M	C2-NH	C3-NH	C4-H	C5-L	1405
C1-M	C2-NH	C3-NH	C4-NH	C5-H	1406
C1-M	C2-NH	C3-NH	C4-NH	C5-NH	1407
C1-M	C2-NH	C3-NH	C4-NH	C5-M	1408
C1-M	C2-NH	C3-NH	C4-NH	C5-NL	1409
C1-M	C2-NH	C3-NH	C4-NH	C5-L	1410
C1-M	C2-NH	C3-NH	C4-M	C5-H	1411
C1-M	C2-NH	C3-NH	C4-M	C5-NH	1412
C1-M	C2-NH	C3-NH	C4-M	C5-M	1413
C1-M	C2-NH	C3-NH	C4-M	C5-NL	1414
C1-M	C2-NH	C3-NH	C4-M	C5-L	1415
C1-M	C2-NH	C3-NH	C4-NL	C5-H	1416
C1-M	C2-NH	C3-NH	C4-NL	C5-NH	1417
C1-M	C2-NH	C3-NH	C4-NL	C5-M	1418
C1-M	C2-NH	C3-NH	C4-NL	C5-NL	1419
C1-M	C2-NH	C3-NH	C4-NL	C5-L	1420
C1-M	C2-NH	C3-NH	C4-L	C5-H	1421
C1-M	C2-NH	C3-NH	C4-L	C5-NH	1422
C1-M	C2-NH	C3-NH	C4-L	C5-M	1423
C1-M	C2-NH	C3-NH	C4-L	C5-NL	1424
C1-M	C2-NH	C3-NH	C4-L	C5-L	1425
C1-M	C2-NH	C3-M	C4-H	C5-H	1426
C1-M	C2-NH	C3-M	C4-H	C5-NH	1427
C1-M	C2-NH	C3-M	C4-H	C5-M	1428
C1-M	C2-NH	C3-M	C4-H	C5-NL	1429
C1-M	C2-NH	C3-M	C4-H	C5-L	1430
C1-M	C2-NH	C3-M	C4-NH	C5-H	1431
C1-M	C2-NH	C3-M	C4-NH	C5-NH	1432
C1-M	C2-NH	C3-M	C4-NH	C5-M	1433
C1-M	C2-NH	C3-M	C4-NH	C5-NL	1434
C1-M	C2-NH	C3-M	C4-NH	C5-L	1435
C1-M	C2-NH	C3-M	C4-M	C5-H	1436
C1-M	C2-NH	C3-M	C4-M	C5-NH	1437
C1-M	C2-NH	C3-M	C4-M	C5-M	1438
C1-M	C2-NH	C3-M	C4-M	C5-NL	1439
C1-M	C2-NH	C3-M	C4-M	C5-L	1440
C1-M	C2-NH	C3-M	C4-NL	C5-H	1441
C1-M	C2-NH	C3-M	C4-NL	C5-NH	1442
C1-M	C2-NH	C3-M	C4-NL	C5-M	1443
C1-M	C2-NH	C3-M	C4-NL	C5-NL	1444
C1-M	C2-NH	C3-M	C4-NL	C5-L	1445
C1-M	C2-NH	C3-M	C4-L	C5-H	1446
C1-M	C2-NH	C3-M	C4-L	C5-NH	1447
C1-M	C2-NH	C3-M	C4-L	C5-M	1448
C1-M	C2-NH	C3-M	C4-L	C5-NL	1449
C1-M	C2-NH	C3-M	C4-L	C5-L	1450
C1-M	C2-NH	C3-NL	C4-H	C5-H	1451
C1-M	C2-NH	C3-NL	C4-H	C5-NH	1452
C1-M	C2-NH	C3-NL	C4-H	C5-M	1453
C1-M	C2-NH	C3-NL	C4-H	C5-NL	1454
C1-M	C2-NH	C3-NL	C4-H	C5-L	1455
C1-M	C2-NH	C3-NL	C4-NH	C5-H	1456
C1-M	C2-NH	C3-NL	C4-NH	C5-NH	1457
C1-M	C2-NH	C3-NL	C4-NH	C5-M	1458
C1-M	C2-NH	C3-NL	C4-NH	C5-NL	1459
C1-M	C2-NH	C3-NL	C4-NH	C5-L	1460
C1-M	C2-NH	C3-NL	C4-M	C5-H	1461
C1-M	C2-NH	C3-NL	C4-M	C5-NH	1462
C1-M	C2-NH	C3-NL	C4-M	C5-M	1463
C1-M	C2-NH	C3-NL	C4-M	C5-NL	1464
C1-M	C2-NH	C3-NL	C4-M	C5-L	1465
C1-M	C2-NH	C3-NL	C4-NL	C5-H	1466
C1-M	C2-NH	C3-NL	C4-NL	C5-NH	1467
C1-M	C2-NH	C3-NL	C4-NL	C5-M	1468
C1-M	C2-NH	C3-NL	C4-NL	C5-NL	1469
C1-M	C2-NH	C3-NL	C4-NL	C5-L	1470
C1-M	C2-NH	C3-NL	C4-L	C5-H	1471
C1-M	C2-NH	C3-NL	C4-L	C5-NH	1472
C1-M	C2-NH	C3-NL	C4-L	C5-M	1473
C1-M	C2-NH	C3-NL	C4-L	C5-NL	1474
C1-M	C2-NH	C3-NL	C4-L	C5-L	1475
C1-M	C2-NH	C3-L	C4-H	C5-H	1476
C1-M	C2-NH	C3-L	C4-H	C5-NH	1477
C1-M	C2-NH	C3-L	C4-H	C5-M	1478
C1-M	C2-NH	C3-L	C4-H	C5-NL	1479
C1-M	C2-NH	C3-L	C4-H	C5-L	1480
C1-M	C2-NH	C3-L	C4-NH	C5-H	1481
C1-M	C2-NH	C3-L	C4-NH	C5-NH	1482
C1-M	C2-NH	C3-L	C4-NH	C5-M	1483
C1-M	C2-NH	C3-L	C4-NH	C5-NL	1484
C1-M	C2-NH	C3-L	C4-NH	C5-L	1485
C1-M	C2-NH	C3-L	C4-M	C5-H	1486
C1-M	C2-NH	C3-L	C4-M	C5-NH	1487
C1-M	C2-NH	C3-L	C4-M	C5-M	1488
C1-M	C2-NH	C3-L	C4-M	C5-NL	1489
C1-M	C2-NH	C3-L	C4-M	C5-L	1490
C1-M	C2-NH	C3-L	C4-NL	C5-H	1491
C1-M	C2-NH	C3-L	C4-NL	C5-NH	1492
C1-M	C2-NH	C3-L	C4-NL	C5-M	1493
C1-M	C2-NH	C3-L	C4-NL	C5-NL	1494
C1-M	C2-NH	C3-L	C4-NL	C5-L	1495
C1-M	C2-NH	C3-L	C4-L	C5-H	1496
C1-M	C2-NH	C3-L	C4-L	C5-NH	1497
C1-M	C2-NH	C3-L	C4-L	C5-M	1498
C1-M	C2-NH	C3-L	C4-L	C5-NL	1499
C1-M	C2-NH	C3-L	C4-L	C5-L	1500
C1-M	C2-M	C3-H	C4-H	C5-H	1501
C1-M	C2-M	C3-H	C4-H	C5-NH	1502
C1-M	C2-M	C3-H	C4-H	C5-M	1503
C1-M	C2-M	C3-H	C4-H	C5-NL	1504
C1-M	C2-M	C3-H	C4-H	C5-L	1505
C1-M	C2-M	C3-H	C4-NH	C5-H	1506
C1-M	C2-M	C3-H	C4-NH	C5-NH	1507
C1-M	C2-M	C3-H	C4-NH	C5-M	1508
C1-M	C2-M	C3-H	C4-NH	C5-NL	1509
C1-M	C2-M	C3-H	C4-NH	C5-L	1510
C1-M	C2-M	C3-H	C4-M	C5-H	1511
C1-M	C2-M	C3-H	C4-M	C5-NH	1512
C1-M	C2-M	C3-H	C4-M	C5-M	1513
C1-M	C2-M	C3-H	C4-M	C5-NL	1514
C1-M	C2-M	C3-H	C4-M	C5-L	1515
C1-M	C2-M	C3-H	C4-NL	C5-H	1516
C1-M	C2-M	C3-H	C4-NL	C5-NH	1517
C1-M	C2-M	C3-H	C4-NL	C5-M	1518
C1-M	C2-M	C3-H	C4-NL	C5-NL	1519
C1-M	C2-M	C3-H	C4-NL	C5-L	1520
C1-M	C2-M	C3-H	C4-L	C5-H	1521
C1-M	C2-M	C3-H	C4-L	C5-NH	1522
C1-M	C2-M	C3-H	C4-L	C5-M	1523
C1-M	C2-M	C3-H	C4-L	C5-NL	1524
C1-M	C2-M	C3-H	C4-L	C5-L	1525
C1-M	C2-M	C3-NH	C4-H	C5-H	1526
C1-M	C2-M	C3-NH	C4-H	C5-NH	1527
C1-M	C2-M	C3-NH	C4-H	C5-M	1528
C1-M	C2-M	C3-NH	C4-H	C5-NL	1529
C1-M	C2-M	C3-NH	C4-H	C5-L	1530
C1-M	C2-M	C3-NH	C4-NH	C5-H	1531
C1-M	C2-M	C3-NH	C4-NH	C5-NH	1532
C1-M	C2-M	C3-NH	C4-NH	C5-M	1533
C1-M	C2-M	C3-NH	C4-NH	C5-NL	1534
C1-M	C2-M	C3-NH	C4-NH	C5-L	1535
C1-M	C2-M	C3-NH	C4-M	C5-H	1536
C1-M	C2-M	C3-NH	C4-M	C5-NH	1537
C1-M	C2-M	C3-NH	C4-M	C5-M	1538
C1-M	C2-M	C3-NH	C4-M	C5-NL	1539
C1-M	C2-M	C3-NH	C4-M	C5-L	1540
C1-M	C2-M	C3-NH	C4-NL	C5-H	1541
C1-M	C2-M	C3-NH	C4-NL	C5-NH	1542
C1-M	C2-M	C3-NH	C4-NL	C5-M	1543
C1-M	C2-M	C3-NH	C4-NL	C5-NL	1544
C1-M	C2-M	C3-NH	C4-NL	C5-L	1545
C1-M	C2-M	C3-NH	C4-L	C5-H	1546
C1-M	C2-M	C3-NH	C4-L	C5-NH	1547
C1-M	C2-M	C3-NH	C4-L	C5-M	1548
C1-M	C2-M	C3-NH	C4-L	C5-NL	1549
C1-M	C2-M	C3-NH	C4-L	C5-L	1550
C1-M	C2-M	C3-M	C4-H	C5-H	1551
C1-M	C2-M	C3-M	C4-H	C5-NH	1552
C1-M	C2-M	C3-M	C4-H	C5-M	1553
C1-M	C2-M	C3-M	C4-H	C5-NL	1554
C1-M	C2-M	C3-M	C4-H	C5-L	1555
C1-M	C2-M	C3-M	C4-NH	C5-H	1556
C1-M	C2-M	C3-M	C4-NH	C5-NH	1557
C1-M	C2-M	C3-M	C4-NH	C5-M	1558
C1-M	C2-M	C3-M	C4-NH	C5-NL	1559
C1-M	C2-M	C3-M	C4-NH	C5-L	1560
C1-M	C2-M	C3-M	C4-M	C5-H	1561
C1-M	C2-M	C3-M	C4-M	C5-NH	1562
C1-M	C2-M	C3-M	C4-M	C5-M	1563
C1-M	C2-M	C3-M	C4-M	C5-NL	1564
C1-M	C2-M	C3-M	C4-M	C5-L	1565
C1-M	C2-M	C3-M	C4-NL	C5-H	1566
C1-M	C2-M	C3-M	C4-NL	C5-NH	1567
C1-M	C2-M	C3-M	C4-NL	C5-M	1568
C1-M	C2-M	C3-M	C4-NL	C5-NL	1569
C1-M	C2-M	C3-M	C4-NL	C5-L	1570
C1-M	C2-M	C3-M	C4-L	C5-H	1571
C1-M	C2-M	C3-M	C4-L	C5-NH	1572
C1-M	C2-M	C3-M	C4-L	C5-M	1573
C1-M	C2-M	C3-M	C4-L	C5-NL	1574
C1-M	C2-M	C3-M	C4-L	C5-L	1575
C1-M	C2-M	C3-NL	C4-H	C5-H	1576
C1-M	C2-M	C3-NL	C4-H	C5-NH	1577
C1-M	C2-M	C3-NL	C4-H	C5-M	1578
C1-M	C2-M	C3-NL	C4-H	C5-NL	1579
C1-M	C2-M	C3-NL	C4-H	C5-L	1580
C1-M	C2-M	C3-NL	C4-NH	C5-H	1581
C1-M	C2-M	C3-NL	C4-NH	C5-NH	1582
C1-M	C2-M	C3-NL	C4-NH	C5-M	1583
C1-M	C2-M	C3-NL	C4-NH	C5-NL	1584
C1-M	C2-M	C3-NL	C4-NH	C5-L	1585
C1-M	C2-M	C3-NL	C4-M	C5-H	1586
C1-M	C2-M	C3-NL	C4-M	C5-NH	1587
C1-M	C2-M	C3-NL	C4-M	C5-M	1588
C1-M	C2-M	C3-NL	C4-M	C5-NL	1589
C1-M	C2-M	C3-NL	C4-M	C5-L	1590
C1-M	C2-M	C3-NL	C4-NL	C5-H	1591
C1-M	C2-M	C3-NL	C4-NL	C5-NH	1592
C1-M	C2-M	C3-NL	C4-NL	C5-M	1593
C1-M	C2-M	C3-NL	C4-NL	C5-NL	1594
C1-M	C2-M	C3-NL	C4-NL	C5-L	1595
C1-M	C2-M	C3-NL	C4-L	C5-H	1596
C1-M	C2-M	C3-NL	C4-L	C5-NH	1597
C1-M	C2-M	C3-NL	C4-L	C5-M	1598
C1-M	C2-M	C3-NL	C4-L	C5-NL	1599
C1-M	C2-M	C3-NL	C4-L	C5-L	1600
C1-M	C2-M	C3-L	C4-H	C5-H	1601
C1-M	C2-M	C3-L	C4-H	C5-NH	1602
C1-M	C2-M	C3-L	C4-H	C5-M	1603
C1-M	C2-M	C3-L	C4-H	C5-NL	1604
C1-M	C2-M	C3-L	C4-H	C5-L	1605
C1-M	C2-M	C3-L	C4-NH	C5-H	1606
C1-M	C2-M	C3-L	C4-NH	C5-NH	1607
C1-M	C2-M	C3-L	C4-NH	C5-M	1608
C1-M	C2-M	C3-L	C4-NH	C5-NL	1609
C1-M	C2-M	C3-L	C4-NH	C5-L	1610
C1-M	C2-M	C3-L	C4-M	C5-H	1611
C1-M	C2-M	C3-L	C4-M	C5-NH	1612
C1-M	C2-M	C3-L	C4-M	C5-M	1613
C1-M	C2-M	C3-L	C4-M	C5-NL	1614
C1-M	C2-M	C3-L	C4-M	C5-L	1615
C1-M	C2-M	C3-L	C4-NL	C5-H	1616
C1-M	C2-M	C3-L	C4-NL	C5-NH	1617
C1-M	C2-M	C3-L	C4-NL	C5-M	1618
C1-M	C2-M	C3-L	C4-NL	C5-NL	1619
C1-M	C2-M	C3-L	C4-NL	C5-L	1620
C1-M	C2-M	C3-L	C4-L	C5-H	1621
C1-M	C2-M	C3-L	C4-L	C5-NH	1622
C1-M	C2-M	C3-L	C4-L	C5-M	1623
C1-M	C2-M	C3-L	C4-L	C5-NL	1624
C1-M	C2-M	C3-L	C4-L	C5-L	1625
C1-M	C2-NL	C3-H	C4-H	C5-H	1626
C1-M	C2-NL	C3-H	C4-H	C5-NH	1627
C1-M	C2-NL	C3-H	C4-H	C5-M	1628
C1-M	C2-NL	C3-H	C4-H	C5-NL	1629
C1-M	C2-NL	C3-H	C4-H	C5-L	1630
C1-M	C2-NL	C3-H	C4-NH	C5-H	1631
C1-M	C2-NL	C3-H	C4-NH	C5-NH	1632
C1-M	C2-NL	C3-H	C4-NH	C5-M	1633
C1-M	C2-NL	C3-H	C4-NH	C5-NL	1634
C1-M	C2-NL	C3-H	C4-NH	C5-L	1635
C1-M	C2-NL	C3-H	C4-M	C5-H	1636
C1-M	C2-NL	C3-H	C4-M	C5-NH	1637
C1-M	C2-NL	C3-H	C4-M	C5-M	1638
C1-M	C2-NL	C3-H	C4-M	C5-NL	1639
C1-M	C2-NL	C3-H	C4-M	C5-L	1640
C1-M	C2-NL	C3-H	C4-NL	C5-H	1641
C1-M	C2-NL	C3-H	C4-NL	C5-NH	1642
C1-M	C2-NL	C3-H	C4-NL	C5-M	1643
C1-M	C2-NL	C3-H	C4-NL	C5-NL	1644
C1-M	C2-NL	C3-H	C4-NL	C5-L	1645
C1-M	C2-NL	C3-H	C4-L	C5-H	1646
C1-M	C2-NL	C3-H	C4-L	C5-NH	1647
C1-M	C2-NL	C3-H	C4-L	C5-M	1648
C1-M	C2-NL	C3-H	C4-L	C5-NL	1649
C1-M	C2-NL	C3-H	C4-L	C5-L	1650
C1-M	C2-NL	C3-NH	C4-H	C5-H	1651
C1-M	C2-NL	C3-NH	C4-H	C5-NH	1652
C1-M	C2-NL	C3-NH	C4-H	C5-M	1653
C1-M	C2-NL	C3-NH	C4-H	C5-NL	1654
C1-M	C2-NL	C3-NH	C4-H	C5-L	1655
C1-M	C2-NL	C3-NH	C4-NH	C5-H	1656
C1-M	C2-NL	C3-NH	C4-NH	C5-NH	1657
C1-M	C2-NL	C3-NH	C4-NH	C5-M	1658
C1-M	C2-NL	C3-NH	C4-NH	C5-NL	1659
C1-M	C2-NL	C3-NH	C4-NH	C5-L	1660
C1-M	C2-NL	C3-NH	C4-M	C5-H	1661
C1-M	C2-NL	C3-NH	C4-M	C5-NH	1662
C1-M	C2-NL	C3-NH	C4-M	C5-M	1663
C1-M	C2-NL	C3-NH	C4-M	C5-NL	1664
C1-M	C2-NL	C3-NH	C4-M	C5-L	1665
C1-M	C2-NL	C3-NH	C4-NL	C5-H	1666
C1-M	C2-NL	C3-NH	C4-NL	C5-NH	1667
C1-M	C2-NL	C3-NH	C4-NL	C5-M	1668
C1-M	C2-NL	C3-NH	C4-NL	C5-NL	1669
C1-M	C2-NL	C3-NH	C4-NL	C5-L	1670
C1-M	C2-NL	C3-NH	C4-L	C5-H	1671
C1-M	C2-NL	C3-NH	C4-L	C5-NH	1672
C1-M	C2-NL	C3-NH	C4-L	C5-M	1673
C1-M	C2-NL	C3-NH	C4-L	C5-NL	1674
C1-M	C2-NL	C3-NH	C4-L	C5-L	1675
C1-M	C2-NL	C3-M	C4-H	C5-H	1676
C1-M	C2-NL	C3-M	C4-H	C5-NH	1677
C1-M	C2-NL	C3-M	C4-H	C5-M	1678
C1-M	C2-NL	C3-M	C4-H	C5-NL	1679
C1-M	C2-NL	C3-M	C4-H	C5-L	1680
C1-M	C2-NL	C3-M	C4-NH	C5-H	1681
C1-M	C2-NL	C3-M	C4-NH	C5-NH	1682
C1-M	C2-NL	C3-M	C4-NH	C5-M	1683
C1-M	C2-NL	C3-M	C4-NH	C5-NL	1684
C1-M	C2-NL	C3-M	C4-NH	C5-L	1685
C1-M	C2-NL	C3-M	C4-M	C5-H	1686
C1-M	C2-NL	C3-M	C4-M	C5-NH	1687
C1-M	C2-NL	C3-M	C4-M	C5-M	1688
C1-M	C2-NL	C3-M	C4-M	C5-NL	1689
C1-M	C2-NL	C3-M	C4-M	C5-L	1690
C1-M	C2-NL	C3-M	C4-NL	C5-H	1691
C1-M	C2-NL	C3-M	C4-NL	C5-NH	1692
C1-M	C2-NL	C3-M	C4-NL	C5-M	1693
C1-M	C2-NL	C3-M	C4-NL	C5-NL	1694
C1-M	C2-NL	C3-M	C4-NL	C5-L	1695
C1-M	C2-NL	C3-M	C4-L	C5-H	1696
C1-M	C2-NL	C3-M	C4-L	C5-NH	1697
C1-M	C2-NL	C3-M	C4-L	C5-M	1698
C1-M	C2-NL	C3-M	C4-L	C5-NL	1699
C1-M	C2-NL	C3-M	C4-L	C5-L	1700
C1-M	C2-NL	C3-NL	C4-H	C5-H	1701
C1-M	C2-NL	C3-NL	C4-H	C5-NH	1702
C1-M	C2-NL	C3-NL	C4-H	C5-M	1703
C1-M	C2-NL	C3-NL	C4-H	C5-NL	1704
C1-M	C2-NL	C3-NL	C4-H	C5-L	1705
C1-M	C2-NL	C3-NL	C4-NH	C5-H	1706
C1-M	C2-NL	C3-NL	C4-NH	C5-NH	1707
C1-M	C2-NL	C3-NL	C4-NH	C5-M	1708
C1-M	C2-NL	C3-NL	C4-NH	C5-NL	1709
C1-M	C2-NL	C3-NL	C4-NH	C5-L	1710
C1-M	C2-NL	C3-NL	C4-M	C5-H	1711
C1-M	C2-NL	C3-NL	C4-M	C5-NH	1712
C1-M	C2-NL	C3-NL	C4-M	C5-M	1713
C1-M	C2-NL	C3-NL	C4-M	C5-NL	1714
C1-M	C2-NL	C3-NL	C4-M	C5-L	1715
C1-M	C2-NL	C3-NL	C4-NL	C5-H	1716
C1-M	C2-NL	C3-NL	C4-NL	C5-NH	1717
C1-M	C2-NL	C3-NL	C4-NL	C5-M	1718
C1-M	C2-NL	C3-NL	C4-NL	C5-NL	1719
C1-M	C2-NL	C3-NL	C4-NL	C5-L	1720
C1-M	C2-NL	C3-NL	C4-L	C5-H	1721
C1-M	C2-NL	C3-NL	C4-L	C5-NH	1722
C1-M	C2-NL	C3-NL	C4-L	C5-M	1723
C1-M	C2-NL	C3-NL	C4-L	C5-NL	1724
C1-M	C2-NL	C3-NL	C4-L	C5-L	1725
C1-M	C2-NL	C3-L	C4-H	C5-H	1726
C1-M	C2-NL	C3-L	C4-H	C5-NH	1727
C1-M	C2-NL	C3-L	C4-H	C5-M	1728
C1-M	C2-NL	C3-L	C4-H	C5-NL	1729
C1-M	C2-NL	C3-L	C4-H	C5-L	1730
C1-M	C2-NL	C3-L	C4-NH	C5-H	1731
C1-M	C2-NL	C3-L	C4-NH	C5-NH	1732
C1-M	C2-NL	C3-L	C4-NH	C5-M	1733
C1-M	C2-NL	C3-L	C4-NH	C5-NL	1734
C1-M	C2-NL	C3-L	C4-NH	C5-L	1735
C1-M	C2-NL	C3-L	C4-M	C5-H	1736
C1-M	C2-NL	C3-L	C4-M	C5-NH	1737
C1-M	C2-NL	C3-L	C4-M	C5-M	1738
C1-M	C2-NL	C3-L	C4-M	C5-NL	1739
C1-M	C2-NL	C3-L	C4-M	C5-L	1740
C1-M	C2-NL	C3-L	C4-NL	C5-H	1741
C1-M	C2-NL	C3-L	C4-NL	C5-NH	1742
C1-M	C2-NL	C3-L	C4-NL	C5-M	1743
C1-M	C2-NL	C3-L	C4-NL	C5-NL	1744
C1-M	C2-NL	C3-L	C4-NL	C5-L	1745
C1-M	C2-NL	C3-L	C4-L	C5-H	1746
C1-M	C2-NL	C3-L	C4-L	C5-NH	1747
C1-M	C2-NL	C3-L	C4-L	C5-M	1748
C1-M	C2-NL	C3-L	C4-L	C5-NL	1749
C1-M	C2-NL	C3-L	C4-L	C5-L	1750
C1-M	C2-L	C3-H	C4-H	C5-H	1751
C1-M	C2-L	C3-H	C4-H	C5-NH	1752
C1-M	C2-L	C3-H	C4-H	C5-M	1753
C1-M	C2-L	C3-H	C4-H	C5-NL	1754
C1-M	C2-L	C3-H	C4-H	C5-L	1755
C1-M	C2-L	C3-H	C4-NH	C5-H	1756
C1-M	C2-L	C3-H	C4-NH	C5-NH	1757
C1-M	C2-L	C3-H	C4-NH	C5-M	1758
C1-M	C2-L	C3-H	C4-NH	C5-NL	1759
C1-M	C2-L	C3-H	C4-NH	C5-L	1760
C1-M	C2-L	C3-H	C4-M	C5-H	1761
C1-M	C2-L	C3-H	C4-M	C5-NH	1762
C1-M	C2-L	C3-H	C4-M	C5-M	1763
C1-M	C2-L	C3-H	C4-M	C5-NL	1764
C1-M	C2-L	C3-H	C4-M	C5-L	1765
C1-M	C2-L	C3-H	C4-NL	C5-H	1766
C1-M	C2-L	C3-H	C4-NL	C5-NH	1767
C1-M	C2-L	C3-H	C4-NL	C5-M	1768
C1-M	C2-L	C3-H	C4-NL	C5-NL	1769
C1-M	C2-L	C3-H	C4-NL	C5-L	1770
C1-M	C2-L	C3-H	C4-L	C5-H	1771
C1-M	C2-L	C3-H	C4-L	C5-NH	1772
C1-M	C2-L	C3-H	C4-L	C5-M	1773
C1-M	C2-L	C3-H	C4-L	C5-NL	1774
C1-M	C2-L	C3-H	C4-L	C5-L	1775
C1-M	C2-L	C3-NH	C4-H	C5-H	1776
C1-M	C2-L	C3-NH	C4-H	C5-NH	1777
C1-M	C2-L	C3-NH	C4-H	C5-M	1778
C1-M	C2-L	C3-NH	C4-H	C5-NL	1779
C1-M	C2-L	C3-NH	C4-H	C5-L	1780
C1-M	C2-L	C3-NH	C4-NH	C5-H	1781
C1-M	C2-L	C3-NH	C4-NH	C5-NH	1782
C1-M	C2-L	C3-NH	C4-NH	C5-M	1783
C1-M	C2-L	C3-NH	C4-NH	C5-NL	1784
C1-M	C2-L	C3-NH	C4-NH	C5-L	1785
C1-M	C2-L	C3-NH	C4-M	C5-H	1786
C1-M	C2-L	C3-NH	C4-M	C5-NH	1787
C1-M	C2-L	C3-NH	C4-M	C5-M	1788
C1-M	C2-L	C3-NH	C4-M	C5-NL	1789
C1-M	C2-L	C3-NH	C4-M	C5-L	1790
C1-M	C2-L	C3-NH	C4-NL	C5-H	1791
C1-M	C2-L	C3-NH	C4-NL	C5-NH	1792
C1-M	C2-L	C3-NH	C4-NL	C5-M	1793
C1-M	C2-L	C3-NH	C4-NL	C5-NL	1794
C1-M	C2-L	C3-NH	C4-NL	C5-L	1795
C1-M	C2-L	C3-NH	C4-L	C5-H	1796
C1-M	C2-L	C3-NH	C4-L	C5-NH	1797
C1-M	C2-L	C3-NH	C4-L	C5-M	1798
C1-M	C2-L	C3-NH	C4-L	C5-NL	1799
C1-M	C2-L	C3-NH	C4-L	C5-L	1800
C1-M	C2-L	C3-M	C4-H	C5-H	1801
C1-M	C2-L	C3-M	C4-H	C5-NH	1802
C1-M	C2-L	C3-M	C4-H	C5-M	1803
C1-M	C2-L	C3-M	C4-H	C5-NL	1804
C1-M	C2-L	C3-M	C4-H	C5-L	1805
C1-M	C2-L	C3-M	C4-NH	C5-H	1806
C1-M	C2-L	C3-M	C4-NH	C5-NH	1807
C1-M	C2-L	C3-M	C4-NH	C5-M	1808
C1-M	C2-L	C3-M	C4-NH	C5-NL	1809
C1-M	C2-L	C3-M	C4-NH	C5-L	1810
C1-M	C2-L	C3-M	C4-M	C5-H	1811
C1-M	C2-L	C3-M	C4-M	C5-NH	1812
C1-M	C2-L	C3-M	C4-M	C5-M	1813
C1-M	C2-L	C3-M	C4-M	C5-NL	1814
C1-M	C2-L	C3-M	C4-M	C5-L	1815
C1-M	C2-L	C3-M	C4-NL	C5-H	1816
C1-M	C2-L	C3-M	C4-NL	C5-NH	1817
C1-M	C2-L	C3-M	C4-NL	C5-M	1818
C1-M	C2-L	C3-M	C4-NL	C5-NL	1819
C1-M	C2-L	C3-M	C4-NL	C5-L	1820
C1-M	C2-L	C3-M	C4-L	C5-H	1821
C1-M	C2-L	C3-M	C4-L	C5-NH	1822
C1-M	C2-L	C3-M	C4-L	C5-M	1823
C1-M	C2-L	C3-M	C4-L	C5-NL	1824
C1-M	C2-L	C3-M	C4-L	C5-L	1825
C1-M	C2-L	C3-NL	C4-H	C5-H	1826
C1-M	C2-L	C3-NL	C4-H	C5-NH	1827
C1-M	C2-L	C3-NL	C4-H	C5-M	1828
C1-M	C2-L	C3-NL	C4-H	C5-NL	1829
C1-M	C2-L	C3-NL	C4-H	C5-L	1830
C1-M	C2-L	C3-NL	C4-NH	C5-H	1831
C1-M	C2-L	C3-NL	C4-NH	C5-NH	1832
C1-M	C2-L	C3-NL	C4-NH	C5-M	1833
C1-M	C2-L	C3-NL	C4-NH	C5-NL	1834
C1-M	C2-L	C3-NL	C4-NH	C5-L	1835
C1-M	C2-L	C3-NL	C4-M	C5-H	1836
C1-M	C2-L	C3-NL	C4-M	C5-NH	1837
C1-M	C2-L	C3-NL	C4-M	C5-M	1838
C1-M	C2-L	C3-NL	C4-M	C5-NL	1839
C1-M	C2-L	C3-NL	C4-M	C5-L	1840
C1-M	C2-L	C3-NL	C4-NL	C5-H	1841
C1-M	C2-L	C3-NL	C4-NL	C5-NH	1842
C1-M	C2-L	C3-NL	C4-NL	C5-M	1843
C1-M	C2-L	C3-NL	C4-NL	C5-NL	1844
C1-M	C2-L	C3-NL	C4-NL	C5-L	1845
C1-M	C2-L	C3-NL	C4-L	C5-H	1846
C1-M	C2-L	C3-NL	C4-L	C5-NH	1847
C1-M	C2-L	C3-NL	C4-L	C5-M	1848
C1-M	C2-L	C3-NL	C4-L	C5-NL	1849
C1-M	C2-L	C3-NL	C4-L	C5-L	1850
C1-M	C2-L	C3-L	C4-H	C5-H	1851
C1-M	C2-L	C3-L	C4-H	C5-NH	1852
C1-M	C2-L	C3-L	C4-H	C5-M	1853
C1-M	C2-L	C3-L	C4-H	C5-NL	1854
C1-M	C2-L	C3-L	C4-H	C5-L	1855
C1-M	C2-L	C3-L	C4-NH	C5-H	1856
C1-M	C2-L	C3-L	C4-NH	C5-NH	1857
C1-M	C2-L	C3-L	C4-NH	C5-M	1858
C1-M	C2-L	C3-L	C4-NH	C5-NL	1859
C1-M	C2-L	C3-L	C4-NH	C5-L	1860
C1-M	C2-L	C3-L	C4-M	C5-H	1861
C1-M	C2-L	C3-L	C4-M	C5-NH	1862
C1-M	C2-L	C3-L	C4-M	C5-M	1863
C1-M	C2-L	C3-L	C4-M	C5-NL	1864
C1-M	C2-L	C3-L	C4-M	C5-L	1865
C1-M	C2-L	C3-L	C4-NL	C5-H	1866
C1-M	C2-L	C3-L	C4-NL	C5-NH	1867
C1-M	C2-L	C3-L	C4-NL	C5-M	1868
C1-M	C2-L	C3-L	C4-NL	C5-NL	1869
C1-M	C2-L	C3-L	C4-NL	C5-L	1870
C1-M	C2-L	C3-L	C4-L	C5-H	1871
C1-M	C2-L	C3-L	C4-L	C5-NH	1872
C1-M	C2-L	C3-L	C4-L	C5-M	1873
C1-M	C2-L	C3-L	C4-L	C5-NL	1874
C1-M	C2-L	C3-L	C4-L	C5-L	1875
C1-NL	C2-H	C3-H	C4-H	C5-H	1876
C1-NL	C2-H	C3-H	C4-H	C5-NH	1877
C1-NL	C2-H	C3-H	C4-H	C5-M	1878
C1-NL	C2-H	C3-H	C4-H	C5-NL	1879
C1-NL	C2-H	C3-H	C4-H	C5-L	1880
C1-NL	C2-H	C3-H	C4-NH	C5-H	1881
C1-NL	C2-H	C3-H	C4-NH	C5-NH	1882
C1-NL	C2-H	C3-H	C4-NH	C5-M	1883
C1-NL	C2-H	C3-H	C4-NH	C5-NL	1884
C1-NL	C2-H	C3-H	C4-NH	C5-L	1885
C1-NL	C2-H	C3-H	C4-M	C5-H	1886
C1-NL	C2-H	C3-H	C4-M	C5-NH	1887
C1-NL	C2-H	C3-H	C4-M	C5-M	1888
C1-NL	C2-H	C3-H	C4-M	C5-NL	1889
C1-NL	C2-H	C3-H	C4-M	C5-L	1890
C1-NL	C2-H	C3-H	C4-NL	C5-H	1891
C1-NL	C2-H	C3-H	C4-NL	C5-NH	1892
C1-NL	C2-H	C3-H	C4-NL	C5-M	1893
C1-NL	C2-H	C3-H	C4-NL	C5-NL	1894
C1-NL	C2-H	C3-H	C4-NL	C5-L	1895
C1-NL	C2-H	C3-H	C4-L	C5-H	1896
C1-NL	C2-H	C3-H	C4-L	C5-NH	1897
C1-NL	C2-H	C3-H	C4-L	C5-M	1898
C1-NL	C2-H	C3-H	C4-L	C5-NL	1899
C1-NL	C2-H	C3-H	C4-L	C5-L	1900
C1-NL	C2-H	C3-NH	C4-H	C5-H	1901
C1-NL	C2-H	C3-NH	C4-H	C5-NH	1902
C1-NL	C2-H	C3-NH	C4-H	C5-M	1903
C1-NL	C2-H	C3-NH	C4-H	C5-NL	1904
C1-NL	C2-H	C3-NH	C4-H	C5-L	1905
C1-NL	C2-H	C3-NH	C4-NH	C5-H	1906
C1-NL	C2-H	C3-NH	C4-NH	C5-NH	1907
C1-NL	C2-H	C3-NH	C4-NH	C5-M	1908
C1-NL	C2-H	C3-NH	C4-NH	C5-NL	1909
C1-NL	C2-H	C3-NH	C4-NH	C5-L	1910
C1-NL	C2-H	C3-NH	C4-M	C5-H	1911
C1-NL	C2-H	C3-NH	C4-M	C5-NH	1912
C1-NL	C2-H	C3-NH	C4-M	C5-M	1913
C1-NL	C2-H	C3-NH	C4-M	C5-NL	1914
C1-NL	C2-H	C3-NH	C4-M	C5-L	1915
C1-NL	C2-H	C3-NH	C4-NL	C5-H	1916
C1-NL	C2-H	C3-NH	C4-NL	C5-NH	1917
C1-NL	C2-H	C3-NH	C4-NL	C5-M	1918
C1-NL	C2-H	C3-NH	C4-NL	C5-NL	1919
C1-NL	C2-H	C3-NH	C4-NL	C5-L	1920
C1-NL	C2-H	C3-NH	C4-L	C5-H	1921
C1-NL	C2-H	C3-NH	C4-L	C5-NH	1922
C1-NL	C2-H	C3-NH	C4-L	C5-M	1923
C1-NL	C2-H	C3-NH	C4-L	C5-NL	1924
C1-NL	C2-H	C3-NH	C4-L	C5-L	1925
C1-NL	C2-H	C3-M	C4-H	C5-H	1926
C1-NL	C2-H	C3-M	C4-H	C5-NH	1927
C1-NL	C2-H	C3-M	C4-H	C5-M	1928
C1-NL	C2-H	C3-M	C4-H	C5-NL	1929
C1-NL	C2-H	C3-M	C4-H	C5-L	1930
C1-NL	C2-H	C3-M	C4-NH	C5-H	1931
C1-NL	C2-H	C3-M	C4-NH	C5-NH	1932
C1-NL	C2-H	C3-M	C4-NH	C5-M	1933
C1-NL	C2-H	C3-M	C4-NH	C5-NL	1934
C1-NL	C2-H	C3-M	C4-NH	C5-L	1935
C1-NL	C2-H	C3-M	C4-M	C5-H	1936
C1-NL	C2-H	C3-M	C4-M	C5-NH	1937
C1-NL	C2-H	C3-M	C4-M	C5-M	1938
C1-NL	C2-H	C3-M	C4-M	C5-NL	1939
C1-NL	C2-H	C3-M	C4-M	C5-L	1940
C1-NL	C2-H	C3-M	C4-NL	C5-H	1941
C1-NL	C2-H	C3-M	C4-NL	C5-NH	1942
C1-NL	C2-H	C3-M	C4-NL	C5-M	1943
C1-NL	C2-H	C3-M	C4-NL	C5-NL	1944
C1-NL	C2-H	C3-M	C4-NL	C5-L	1945
C1-NL	C2-H	C3-M	C4-L	C5-H	1946
C1-NL	C2-H	C3-M	C4-L	C5-NH	1947
C1-NL	C2-H	C3-M	C4-L	C5-M	1948
C1-NL	C2-H	C3-M	C4-L	C5-NL	1949
C1-NL	C2-H	C3-M	C4-L	C5-L	1950
C1-NL	C2-H	C3-NL	C4-H	C5-H	1951
C1-NL	C2-H	C3-NL	C4-H	C5-NH	1952
C1-NL	C2-H	C3-NL	C4-H	C5-M	1953
C1-NL	C2-H	C3-NL	C4-H	C5-NL	1954
C1-NL	C2-H	C3-NL	C4-H	C5-L	1955
C1-NL	C2-H	C3-NL	C4-NH	C5-H	1956
C1-NL	C2-H	C3-NL	C4-NH	C5-NH	1957
C1-NL	C2-H	C3-NL	C4-NH	C5-M	1958
C1-NL	C2-H	C3-NL	C4-NH	C5-NL	1959
C1-NL	C2-H	C3-NL	C4-NH	C5-L	1960
C1-NL	C2-H	C3-NL	C4-M	C5-H	1961
C1-NL	C2-H	C3-NL	C4-M	C5-NH	1962
C1-NL	C2-H	C3-NL	C4-M	C5-M	1963
C1-NL	C2-H	C3-NL	C4-M	C5-NL	1964
C1-NL	C2-H	C3-NL	C4-M	C5-L	1965
C1-NL	C2-H	C3-NL	C4-NL	C5-H	1966
C1-NL	C2-H	C3-NL	C4-NL	C5-NH	1967
C1-NL	C2-H	C3-NL	C4-NL	C5-M	1968
C1-NL	C2-H	C3-NL	C4-NL	C5-NL	1969
C1-NL	C2-H	C3-NL	C4-NL	C5-L	1970
C1-NL	C2-H	C3-NL	C4-L	C5-H	1971
C1-NL	C2-H	C3-NL	C4-L	C5-NH	1972
C1-NL	C2-H	C3-NL	C4-L	C5-M	1973
C1-NL	C2-H	C3-NL	C4-L	C5-NL	1974
C1-NL	C2-H	C3-NL	C4-L	C5-L	1975
C1-NL	C2-H	C3-L	C4-H	C5-H	1976
C1-NL	C2-H	C3-L	C4-H	C5-NH	1977
C1-NL	C2-H	C3-L	C4-H	C5-M	1978
C1-NL	C2-H	C3-L	C4-H	C5-NL	1979
C1-NL	C2-H	C3-L	C4-H	C5-L	1980
C1-NL	C2-H	C3-L	C4-NH	C5-H	1981
C1-NL	C2-H	C3-L	C4-NH	C5-NH	1982
C1-NL	C2-H	C3-L	C4-NH	C5-M	1983
C1-NL	C2-H	C3-L	C4-NH	C5-NL	1984
C1-NL	C2-H	C3-L	C4-NH	C5-L	1985
C1-NL	C2-H	C3-L	C4-M	C5-H	1986
C1-NL	C2-H	C3-L	C4-M	C5-NH	1987
C1-NL	C2-H	C3-L	C4-M	C5-M	1988
C1-NL	C2-H	C3-L	C4-M	C5-NL	1989
C1-NL	C2-H	C3-L	C4-M	C5-L	1990
C1-NL	C2-H	C3-L	C4-NL	C5-H	1991
C1-NL	C2-H	C3-L	C4-NL	C5-NH	1992
C1-NL	C2-H	C3-L	C4-NL	C5-M	1993
C1-NL	C2-H	C3-L	C4-NL	C5-NL	1994
C1-NL	C2-H	C3-L	C4-NL	C5-L	1995
C1-NL	C2-H	C3-L	C4-L	C5-H	1996
C1-NL	C2-H	C3-L	C4-L	C5-NH	1997
C1-NL	C2-H	C3-L	C4-L	C5-M	1998
C1-NL	C2-H	C3-L	C4-L	C5-NL	1999
[truncated: 1,126 more rows]

## Sheet: 2
LiFi capacity	WiFi capacity	LiFi CDT	Occurrence rate	Occupation rate
(C1-H)	(C2-H)	(C3-H)	(C4-H)	(C5-H)
(C1-NH)	(C2-NH)	(C3-NH)	(C4-NH)	(C5-NH)
(C1-M)	(C2-M)	(C3-M)	(C4-M)	(C5-M)
(C1-NL)	(C2-NL)	(C3-NL)	(C4-NL)	(C5-NL)
(C1-L)	(C2-L)	(C3-L)	(C4-L)	(C5-L)
(C1-H),(C2-H),(C3-H),(C4-H),(C5-H)
(C1-H),(C2-H),(C3-H),(C4-H),(C5-NH)
(C1-H),(C2-H),(C3-H),(C4-H),(C5-M)
(C1-H),(C2-H),(C3-H),(C4-H),(C5-NL)
(C1-H),(C2-H),(C3-H),(C4-H),(C5-L)
(C1-H),(C2-H),(C3-H),(C4-NH),(C5-H)
(C1-H),(C2-H),(C3-H),(C4-NH),(C5-NH)
(C1-H),(C2-H),(C3-H),(C4-NH),(C5-M)
(C1-H),(C2-H),(C3-H),(C4-NH),(C5-NL)
(C1-H),(C2-H),(C3-H),(C4-NH),(C5-L)
(C1-H),(C2-H),(C3-H),(C4-M),(C5-H)
(C1-H),(C2-H),(C3-H),(C4-M),(C5-NH)
(C1-H),(C2-H),(C3-H),(C4-M),(C5-M)
(C1-H),(C2-H),(C3-H),(C4-M),(C5-NL)
(C1-H),(C2-H),(C3-H),(C4-M),(C5-L)
(C1-H),(C2-H),(C3-H),(C4-NL),(C5-H)
(C1-H),(C2-H),(C3-H),(C4-NL),(C5-NH)
(C1-H),(C2-H),(C3-H),(C4-NL),(C5-M)
(C1-H),(C2-H),(C3-H),(C4-NL),(C5-NL)
(C1-H),(C2-H),(C3-H),(C4-NL),(C5-L)
(C1-H),(C2-H),(C3-H),(C4-L),(C5-H)
(C1-H),(C2-H),(C3-H),(C4-L),(C5-NH)
(C1-H),(C2-H),(C3-H),(C4-L),(C5-M)
(C1-H),(C2-H),(C3-H),(C4-L),(C5-NL)
(C1-H),(C2-H),(C3-H),(C4-L),(C5-L)
(C1-H),(C2-H),(C3-NH),(C4-H),(C5-H)
(C1-H),(C2-H),(C3-NH),(C4-H),(C5-NH)
(C1-H),(C2-H),(C3-NH),(C4-H),(C5-M)
(C1-H),(C2-H),(C3-NH),(C4-H),(C5-NL)
(C1-H),(C2-H),(C3-NH),(C4-H),(C5-L)
(C1-H),(C2-H),(C3-NH),(C4-NH),(C5-H)
(C1-H),(C2-H),(C3-NH),(C4-NH),(C5-NH)
(C1-H),(C2-H),(C3-NH),(C4-NH),(C5-M)
(C1-H),(C2-H),(C3-NH),(C4-NH),(C5-NL)
(C1-H),(C2-H),(C3-NH),(C4-NH),(C5-L)
(C1-H),(C2-H),(C3-NH),(C4-M),(C5-H)
(C1-H),(C2-H),(C3-NH),(C4-M),(C5-NH)
(C1-H),(C2-H),(C3-NH),(C4-M),(C5-M)
(C1-H),(C2-H),(C3-NH),(C4-M),(C5-NL)
(C1-H),(C2-H),(C3-NH),(C4-M),(C5-L)
(C1-H),(C2-H),(C3-NH),(C4-NL),(C5-H)
(C1-H),(C2-H),(C3-NH),(C4-NL),(C5-NH)
(C1-H),(C2-H),(C3-NH),(C4-NL),(C5-M)
(C1-H),(C2-H),(C3-NH),(C4-NL),(C5-NL)
(C1-H),(C2-H),(C3-NH),(C4-NL),(C5-L)
(C1-H),(C2-H),(C3-NH),(C4-L),(C5-H)
(C1-H),(C2-H),(C3-NH),(C4-L),(C5-NH)
(C1-H),(C2-H),(C3-NH),(C4-L),(C5-M)
(C1-H),(C2-H),(C3-NH),(C4-L),(C5-NL)
(C1-H),(C2-H),(C3-NH),(C4-L),(C5-L)
(C1-H),(C2-H),(C3-M),(C4-H),(C5-H)
(C1-H),(C2-H),(C3-M),(C4-H),(C5-NH)
(C1-H),(C2-H),(C3-M),(C4-H),(C5-M)
(C1-H),(C2-H),(C3-M),(C4-H),(C5-NL)
(C1-H),(C2-H),(C3-M),(C4-H),(C5-L)
(C1-H),(C2-H),(C3-M),(C4-NH),(C5-H)
(C1-H),(C2-H),(C3-M),(C4-NH),(C5-NH)
(C1-H),(C2-H),(C3-M),(C4-NH),(C5-M)
(C1-H),(C2-H),(C3-M),(C4-NH),(C5-NL)
(C1-H),(C2-H),(C3-M),(C4-NH),(C5-L)
(C1-H),(C2-H),(C3-M),(C4-M),(C5-H)
(C1-H),(C2-H),(C3-M),(C4-M),(C5-NH)
(C1-H),(C2-H),(C3-M),(C4-M),(C5-M)
(C1-H),(C2-H),(C3-M),(C4-M),(C5-NL)
(C1-H),(C2-H),(C3-M),(C4-M),(C5-L)
(C1-H),(C2-H),(C3-M),(C4-NL),(C5-H)
(C1-H),(C2-H),(C3-M),(C4-NL),(C5-NH)
(C1-H),(C2-H),(C3-M),(C4-NL),(C5-M)
(C1-H),(C2-H),(C3-M),(C4-NL),(C5-NL)
(C1-H),(C2-H),(C3-M),(C4-NL),(C5-L)
(C1-H),(C2-H),(C3-M),(C4-L),(C5-H)
(C1-H),(C2-H),(C3-M),(C4-L),(C5-NH)
(C1-H),(C2-H),(C3-M),(C4-L),(C5-M)
(C1-H),(C2-H),(C3-M),(C4-L),(C5-NL)
(C1-H),(C2-H),(C3-M),(C4-L),(C5-L)
(C1-H),(C2-H),(C3-NL),(C4-H),(C5-H)
(C1-H),(C2-H),(C3-NL),(C4-H),(C5-NH)
(C1-H),(C2-H),(C3-NL),(C4-H),(C5-M)
(C1-H),(C2-H),(C3-NL),(C4-H),(C5-NL)
(C1-H),(C2-H),(C3-NL),(C4-H),(C5-L)
(C1-H),(C2-H),(C3-NL),(C4-NH),(C5-H)
(C1-H),(C2-H),(C3-NL),(C4-NH),(C5-NH)
(C1-H),(C2-H),(C3-NL),(C4-NH),(C5-M)
(C1-H),(C2-H),(C3-NL),(C4-NH),(C5-NL)
(C1-H),(C2-H),(C3-NL),(C4-NH),(C5-L)
(C1-H),(C2-H),(C3-NL),(C4-M),(C5-H)
(C1-H),(C2-H),(C3-NL),(C4-M),(C5-NH)
(C1-H),(C2-H),(C3-NL),(C4-M),(C5-M)
(C1-H),(C2-H),(C3-NL),(C4-M),(C5-NL)
(C1-H),(C2-H),(C3-NL),(C4-M),(C5-L)
(C1-H),(C2-H),(C3-NL),(C4-NL),(C5-H)
(C1-H),(C2-H),(C3-NL),(C4-NL),(C5-NH)
(C1-H),(C2-H),(C3-NL),(C4-NL),(C5-M)
(C1-H),(C2-H),(C3-NL),(C4-NL),(C5-NL)
(C1-H),(C2-H),(C3-NL),(C4-NL),(C5-L)
(C1-H),(C2-H),(C3-NL),(C4-L),(C5-H)
(C1-H),(C2-H),(C3-NL),(C4-L),(C5-NH)
(C1-H),(C2-H),(C3-NL),(C4-L),(C5-M)
(C1-H),(C2-H),(C3-NL),(C4-L),(C5-NL)
(C1-H),(C2-H),(C3-NL),(C4-L),(C5-L)
(C1-H),(C2-H),(C3-L),(C4-H),(C5-H)
(C1-H),(C2-H),(C3-L),(C4-H),(C5-NH)
(C1-H),(C2-H),(C3-L),(C4-H),(C5-M)
(C1-H),(C2-H),(C3-L),(C4-H),(C5-NL)
(C1-H),(C2-H),(C3-L),(C4-H),(C5-L)
(C1-H),(C2-H),(C3-L),(C4-NH),(C5-H)
(C1-H),(C2-H),(C3-L),(C4-NH),(C5-NH)
(C1-H),(C2-H),(C3-L),(C4-NH),(C5-M)
(C1-H),(C2-H),(C3-L),(C4-NH),(C5-NL)
(C1-H),(C2-H),(C3-L),(C4-NH),(C5-L)
(C1-H),(C2-H),(C3-L),(C4-M),(C5-H)
(C1-H),(C2-H),(C3-L),(C4-M),(C5-NH)
(C1-H),(C2-H),(C3-L),(C4-M),(C5-M)
(C1-H),(C2-H),(C3-L),(C4-M),(C5-NL)
(C1-H),(C2-H),(C3-L),(C4-M),(C5-L)
(C1-H),(C2-H),(C3-L),(C4-NL),(C5-H)
(C1-H),(C2-H),(C3-L),(C4-NL),(C5-NH)
(C1-H),(C2-H),(C3-L),(C4-NL),(C5-M)
(C1-H),(C2-H),(C3-L),(C4-NL),(C5-NL)
(C1-H),(C2-H),(C3-L),(C4-NL),(C5-L)
(C1-H),(C2-H),(C3-L),(C4-L),(C5-H)
(C1-H),(C2-H),(C3-L),(C4-L),(C5-NH)
(C1-H),(C2-H),(C3-L),(C4-L),(C5-M)
(C1-H),(C2-H),(C3-L),(C4-L),(C5-NL)
(C1-H),(C2-H),(C3-L),(C4-L),(C5-L)
(C1-H),(C2-NH),(C3-H),(C4-H),(C5-H)
(C1-H),(C2-NH),(C3-H),(C4-H),(C5-NH)
(C1-H),(C2-NH),(C3-H),(C4-H),(C5-M)
(C1-H),(C2-NH),(C3-H),(C4-H),(C5-NL)
(C1-H),(C2-NH),(C3-H),(C4-H),(C5-L)
(C1-H),(C2-NH),(C3-H),(C4-NH),(C5-H)
(C1-H),(C2-NH),(C3-H),(C4-NH),(C5-NH)
(C1-H),(C2-NH),(C3-H),(C4-NH),(C5-M)
(C1-H),(C2-NH),(C3-H),(C4-NH),(C5-NL)
(C1-H),(C2-NH),(C3-H),(C4-NH),(C5-L)
(C1-H),(C2-NH),(C3-H),(C4-M),(C5-H)
(C1-H),(C2-NH),(C3-H),(C4-M),(C5-NH)
(C1-H),(C2-NH),(C3-H),(C4-M),(C5-M)
(C1-H),(C2-NH),(C3-H),(C4-M),(C5-NL)
(C1-H),(C2-NH),(C3-H),(C4-M),(C5-L)
(C1-H),(C2-NH),(C3-H),(C4-NL),(C5-H)
(C1-H),(C2-NH),(C3-H),(C4-NL),(C5-NH)
(C1-H),(C2-NH),(C3-H),(C4-NL),(C5-M)
(C1-H),(C2-NH),(C3-H),(C4-NL),(C5-NL)
(C1-H),(C2-NH),(C3-H),(C4-NL),(C5-L)
(C1-H),(C2-NH),(C3-H),(C4-L),(C5-H)
(C1-H),(C2-NH),(C3-H),(C4-L),(C5-NH)
(C1-H),(C2-NH),(C3-H),(C4-L),(C5-M)
(C1-H),(C2-NH),(C3-H),(C4-L),(C5-NL)
(C1-H),(C2-NH),(C3-H),(C4-L),(C5-L)
(C1-H),(C2-NH),(C3-NH),(C4-H),(C5-H)
(C1-H),(C2-NH),(C3-NH),(C4-H),(C5-NH)
(C1-H),(C2-NH),(C3-NH),(C4-H),(C5-M)
(C1-H),(C2-NH),(C3-NH),(C4-H),(C5-NL)
(C1-H),(C2-NH),(C3-NH),(C4-H),(C5-L)
(C1-H),(C2-NH),(C3-NH),(C4-NH),(C5-H)
(C1-H),(C2-NH),(C3-NH),(C4-NH),(C5-NH)
(C1-H),(C2-NH),(C3-NH),(C4-NH),(C5-M)
(C1-H),(C2-NH),(C3-NH),(C4-NH),(C5-NL)
(C1-H),(C2-NH),(C3-NH),(C4-NH),(C5-L)
(C1-H),(C2-NH),(C3-NH),(C4-M),(C5-H)
(C1-H),(C2-NH),(C3-NH),(C4-M),(C5-NH)
(C1-H),(C2-NH),(C3-NH),(C4-M),(C5-M)
(C1-H),(C2-NH),(C3-NH),(C4-M),(C5-NL)
(C1-H),(C2-NH),(C3-NH),(C4-M),(C5-L)
(C1-H),(C2-NH),(C3-NH),(C4-NL),(C5-H)
(C1-H),(C2-NH),(C3-NH),(C4-NL),(C5-NH)
(C1-H),(C2-NH),(C3-NH),(C4-NL),(C5-M)
(C1-H),(C2-NH),(C3-NH),(C4-NL),(C5-NL)
(C1-H),(C2-NH),(C3-NH),(C4-NL),(C5-L)
(C1-H),(C2-NH),(C3-NH),(C4-L),(C5-H)
(C1-H),(C2-NH),(C3-NH),(C4-L),(C5-NH)
(C1-H),(C2-NH),(C3-NH),(C4-L),(C5-M)
(C1-H),(C2-NH),(C3-NH),(C4-L),(C5-NL)
(C1-H),(C2-NH),(C3-NH),(C4-L),(C5-L)
(C1-H),(C2-NH),(C3-M),(C4-H),(C5-H)
(C1-H),(C2-NH),(C3-M),(C4-H),(C5-NH)
(C1-H),(C2-NH),(C3-M),(C4-H),(C5-M)
(C1-H),(C2-NH),(C3-M),(C4-H),(C5-NL)
(C1-H),(C2-NH),(C3-M),(C4-H),(C5-L)
(C1-H),(C2-NH),(C3-M),(C4-NH),(C5-H)
(C1-H),(C2-NH),(C3-M),(C4-NH),(C5-NH)
(C1-H),(C2-NH),(C3-M),(C4-NH),(C5-M)
(C1-H),(C2-NH),(C3-M),(C4-NH),(C5-NL)
(C1-H),(C2-NH),(C3-M),(C4-NH),(C5-L)
(C1-H),(C2-NH),(C3-M),(C4-M),(C5-H)
(C1-H),(C2-NH),(C3-M),(C4-M),(C5-NH)
(C1-H),(C2-NH),(C3-M),(C4-M),(C5-M)
(C1-H),(C2-NH),(C3-M),(C4-M),(C5-NL)
(C1-H),(C2-NH),(C3-M),(C4-M),(C5-L)
(C1-H),(C2-NH),(C3-M),(C4-NL),(C5-H)
(C1-H),(C2-NH),(C3-M),(C4-NL),(C5-NH)
(C1-H),(C2-NH),(C3-M),(C4-NL),(C5-M)
(C1-H),(C2-NH),(C3-M),(C4-NL),(C5-NL)
(C1-H),(C2-NH),(C3-M),(C4-NL),(C5-L)
(C1-H),(C2-NH),(C3-M),(C4-L),(C5-H)
(C1-H),(C2-NH),(C3-M),(C4-L),(C5-NH)
(C1-H),(C2-NH),(C3-M),(C4-L),(C5-M)
(C1-H),(C2-NH),(C3-M),(C4-L),(C5-NL)
(C1-H),(C2-NH),(C3-M),(C4-L),(C5-L)
(C1-H),(C2-NH),(C3-NL),(C4-H),(C5-H)
(C1-H),(C2-NH),(C3-NL),(C4-H),(C5-NH)
(C1-H),(C2-NH),(C3-NL),(C4-H),(C5-M)
(C1-H),(C2-NH),(C3-NL),(C4-H),(C5-NL)
(C1-H),(C2-NH),(C3-NL),(C4-H),(C5-L)
(C1-H),(C2-NH),(C3-NL),(C4-NH),(C5-H)
(C1-H),(C2-NH),(C3-NL),(C4-NH),(C5-NH)
(C1-H),(C2-NH),(C3-NL),(C4-NH),(C5-M)
(C1-H),(C2-NH),(C3-NL),(C4-NH),(C5-NL)
(C1-H),(C2-NH),(C3-NL),(C4-NH),(C5-L)
(C1-H),(C2-NH),(C3-NL),(C4-M),(C5-H)
(C1-H),(C2-NH),(C3-NL),(C4-M),(C5-NH)
(C1-H),(C2-NH),(C3-NL),(C4-M),(C5-M)
(C1-H),(C2-NH),(C3-NL),(C4-M),(C5-NL)
(C1-H),(C2-NH),(C3-NL),(C4-M),(C5-L)
(C1-H),(C2-NH),(C3-NL),(C4-NL),(C5-H)
(C1-H),(C2-NH),(C3-NL),(C4-NL),(C5-NH)
(C1-H),(C2-NH),(C3-NL),(C4-NL),(C5-M)
(C1-H),(C2-NH),(C3-NL),(C4-NL),(C5-NL)
(C1-H),(C2-NH),(C3-NL),(C4-NL),(C5-L)
(C1-H),(C2-NH),(C3-NL),(C4-L),(C5-H)
(C1-H),(C2-NH),(C3-NL),(C4-L),(C5-NH)
(C1-H),(C2-NH),(C3-NL),(C4-L),(C5-M)
(C1-H),(C2-NH),(C3-NL),(C4-L),(C5-NL)
(C1-H),(C2-NH),(C3-NL),(C4-L),(C5-L)
(C1-H),(C2-NH),(C3-L),(C4-H),(C5-H)
(C1-H),(C2-NH),(C3-L),(C4-H),(C5-NH)
(C1-H),(C2-NH),(C3-L),(C4-H),(C5-M)
(C1-H),(C2-NH),(C3-L),(C4-H),(C5-NL)
(C1-H),(C2-NH),(C3-L),(C4-H),(C5-L)
(C1-H),(C2-NH),(C3-L),(C4-NH),(C5-H)
(C1-H),(C2-NH),(C3-L),(C4-NH),(C5-NH)
(C1-H),(C2-NH),(C3-L),(C4-NH),(C5-M)
(C1-H),(C2-NH),(C3-L),(C4-NH),(C5-NL)
(C1-H),(C2-NH),(C3-L),(C4-NH),(C5-L)
(C1-H),(C2-NH),(C3-L),(C4-M),(C5-H)
(C1-H),(C2-NH),(C3-L),(C4-M),(C5-NH)
(C1-H),(C2-NH),(C3-L),(C4-M),(C5-M)
(C1-H),(C2-NH),(C3-L),(C4-M),(C5-NL)
(C1-H),(C2-NH),(C3-L),(C4-M),(C5-L)
(C1-H),(C2-NH),(C3-L),(C4-NL),(C5-H)
(C1-H),(C2-NH),(C3-L),(C4-NL),(C5-NH)
(C1-H),(C2-NH),(C3-L),(C4-NL),(C5-M)
(C1-H),(C2-NH),(C3-L),(C4-NL),(C5-NL)
(C1-H),(C2-NH),(C3-L),(C4-NL),(C5-L)
(C1-H),(C2-NH),(C3-L),(C4-L),(C5-H)
(C1-H),(C2-NH),(C3-L),(C4-L),(C5-NH)
(C1-H),(C2-NH),(C3-L),(C4-L),(C5-M)
(C1-H),(C2-NH),(C3-L),(C4-L),(C5-NL)
(C1-H),(C2-NH),(C3-L),(C4-L),(C5-L)
(C1-H),(C2-M),(C3-H),(C4-H),(C5-H)
(C1-H),(C2-M),(C3-H),(C4-H),(C5-NH)
(C1-H),(C2-M),(C3-H),(C4-H),(C5-M)
(C1-H),(C2-M),(C3-H),(C4-H),(C5-NL)
(C1-H),(C2-M),(C3-H),(C4-H),(C5-L)
(C1-H),(C2-M),(C3-H),(C4-NH),(C5-H)
(C1-H),(C2-M),(C3-H),(C4-NH),(C5-NH)
(C1-H),(C2-M),(C3-H),(C4-NH),(C5-M)
(C1-H),(C2-M),(C3-H),(C4-NH),(C5-NL)
(C1-H),(C2-M),(C3-H),(C4-NH),(C5-L)
(C1-H),(C2-M),(C3-H),(C4-M),(C5-H)
(C1-H),(C2-M),(C3-H),(C4-M),(C5-NH)
(C1-H),(C2-M),(C3-H),(C4-M),(C5-M)
(C1-H),(C2-M),(C3-H),(C4-M),(C5-NL)
(C1-H),(C2-M),(C3-H),(C4-M),(C5-L)
(C1-H),(C2-M),(C3-H),(C4-NL),(C5-H)
(C1-H),(C2-M),(C3-H),(C4-NL),(C5-NH)
(C1-H),(C2-M),(C3-H),(C4-NL),(C5-M)
(C1-H),(C2-M),(C3-H),(C4-NL),(C5-NL)
(C1-H),(C2-M),(C3-H),(C4-NL),(C5-L)
(C1-H),(C2-M),(C3-H),(C4-L),(C5-H)
(C1-H),(C2-M),(C3-H),(C4-L),(C5-NH)
(C1-H),(C2-M),(C3-H),(C4-L),(C5-M)
(C1-H),(C2-M),(C3-H),(C4-L),(C5-NL)
(C1-H),(C2-M),(C3-H),(C4-L),(C5-L)
(C1-H),(C2-M),(C3-NH),(C4-H),(C5-H)
(C1-H),(C2-M),(C3-NH),(C4-H),(C5-NH)
(C1-H),(C2-M),(C3-NH),(C4-H),(C5-M)
(C1-H),(C2-M),(C3-NH),(C4-H),(C5-NL)
(C1-H),(C2-M),(C3-NH),(C4-H),(C5-L)
(C1-H),(C2-M),(C3-NH),(C4-NH),(C5-H)
(C1-H),(C2-M),(C3-NH),(C4-NH),(C5-NH)
(C1-H),(C2-M),(C3-NH),(C4-NH),(C5-M)
(C1-H),(C2-M),(C3-NH),(C4-NH),(C5-NL)
(C1-H),(C2-M),(C3-NH),(C4-NH),(C5-L)
(C1-H),(C2-M),(C3-NH),(C4-M),(C5-H)
(C1-H),(C2-M),(C3-NH),(C4-M),(C5-NH)
(C1-H),(C2-M),(C3-NH),(C4-M),(C5-M)
(C1-H),(C2-M),(C3-NH),(C4-M),(C5-NL)
(C1-H),(C2-M),(C3-NH),(C4-M),(C5-L)
(C1-H),(C2-M),(C3-NH),(C4-NL),(C5-H)
(C1-H),(C2-M),(C3-NH),(C4-NL),(C5-NH)
(C1-H),(C2-M),(C3-NH),(C4-NL),(C5-M)
(C1-H),(C2-M),(C3-NH),(C4-NL),(C5-NL)
(C1-H),(C2-M),(C3-NH),(C4-NL),(C5-L)
(C1-H),(C2-M),(C3-NH),(C4-L),(C5-H)
(C1-H),(C2-M),(C3-NH),(C4-L),(C5-NH)
(C1-H),(C2-M),(C3-NH),(C4-L),(C5-M)
(C1-H),(C2-M),(C3-NH),(C4-L),(C5-NL)
(C1-H),(C2-M),(C3-NH),(C4-L),(C5-L)
(C1-H),(C2-M),(C3-M),(C4-H),(C5-H)
(C1-H),(C2-M),(C3-M),(C4-H),(C5-NH)
(C1-H),(C2-M),(C3-M),(C4-H),(C5-M)
(C1-H),(C2-M),(C3-M),(C4-H),(C5-NL)
(C1-H),(C2-M),(C3-M),(C4-H),(C5-L)
(C1-H),(C2-M),(C3-M),(C4-NH),(C5-H)
(C1-H),(C2-M),(C3-M),(C4-NH),(C5-NH)
(C1-H),(C2-M),(C3-M),(C4-NH),(C5-M)
(C1-H),(C2-M),(C3-M),(C4-NH),(C5-NL)
(C1-H),(C2-M),(C3-M),(C4-NH),(C5-L)
(C1-H),(C2-M),(C3-M),(C4-M),(C5-H)
(C1-H),(C2-M),(C3-M),(C4-M),(C5-NH)
(C1-H),(C2-M),(C3-M),(C4-M),(C5-M)
(C1-H),(C2-M),(C3-M),(C4-M),(C5-NL)
(C1-H),(C2-M),(C3-M),(C4-M),(C5-L)
(C1-H),(C2-M),(C3-M),(C4-NL),(C5-H)
(C1-H),(C2-M),(C3-M),(C4-NL),(C5-NH)
(C1-H),(C2-M),(C3-M),(C4-NL),(C5-M)
(C1-H),(C2-M),(C3-M),(C4-NL),(C5-NL)
(C1-H),(C2-M),(C3-M),(C4-NL),(C5-L)
(C1-H),(C2-M),(C3-M),(C4-L),(C5-H)
(C1-H),(C2-M),(C3-M),(C4-L),(C5-NH)
(C1-H),(C2-M),(C3-M),(C4-L),(C5-M)
(C1-H),(C2-M),(C3-M),(C4-L),(C5-NL)
(C1-H),(C2-M),(C3-M),(C4-L),(C5-L)
(C1-H),(C2-M),(C3-NL),(C4-H),(C5-H)
(C1-H),(C2-M),(C3-NL),(C4-H),(C5-NH)
(C1-H),(C2-M),(C3-NL),(C4-H),(C5-M)
(C1-H),(C2-M),(C3-NL),(C4-H),(C5-NL)
(C1-H),(C2-M),(C3-NL),(C4-H),(C5-L)
(C1-H),(C2-M),(C3-NL),(C4-NH),(C5-H)
(C1-H),(C2-M),(C3-NL),(C4-NH),(C5-NH)
(C1-H),(C2-M),(C3-NL),(C4-NH),(C5-M)
(C1-H),(C2-M),(C3-NL),(C4-NH),(C5-NL)
(C1-H),(C2-M),(C3-NL),(C4-NH),(C5-L)
(C1-H),(C2-M),(C3-NL),(C4-M),(C5-H)
(C1-H),(C2-M),(C3-NL),(C4-M),(C5-NH)
(C1-H),(C2-M),(C3-NL),(C4-M),(C5-M)
(C1-H),(C2-M),(C3-NL),(C4-M),(C5-NL)
(C1-H),(C2-M),(C3-NL),(C4-M),(C5-L)
(C1-H),(C2-M),(C3-NL),(C4-NL),(C5-H)
(C1-H),(C2-M),(C3-NL),(C4-NL),(C5-NH)
(C1-H),(C2-M),(C3-NL),(C4-NL),(C5-M)
(C1-H),(C2-M),(C3-NL),(C4-NL),(C5-NL)
(C1-H),(C2-M),(C3-NL),(C4-NL),(C5-L)
(C1-H),(C2-M),(C3-NL),(C4-L),(C5-H)
(C1-H),(C2-M),(C3-NL),(C4-L),(C5-NH)
(C1-H),(C2-M),(C3-NL),(C4-L),(C5-M)
(C1-H),(C2-M),(C3-NL),(C4-L),(C5-NL)
(C1-H),(C2-M),(C3-NL),(C4-L),(C5-L)
(C1-H),(C2-M),(C3-L),(C4-H),(C5-H)
(C1-H),(C2-M),(C3-L),(C4-H),(C5-NH)
(C1-H),(C2-M),(C3-L),(C4-H),(C5-M)
(C1-H),(C2-M),(C3-L),(C4-H),(C5-NL)
(C1-H),(C2-M),(C3-L),(C4-H),(C5-L)
(C1-H),(C2-M),(C3-L),(C4-NH),(C5-H)
(C1-H),(C2-M),(C3-L),(C4-NH),(C5-NH)
(C1-H),(C2-M),(C3-L),(C4-NH),(C5-M)
(C1-H),(C2-M),(C3-L),(C4-NH),(C5-NL)
(C1-H),(C2-M),(C3-L),(C4-NH),(C5-L)
(C1-H),(C2-M),(C3-L),(C4-M),(C5-H)
(C1-H),(C2-M),(C3-L),(C4-M),(C5-NH)
(C1-H),(C2-M),(C3-L),(C4-M),(C5-M)
(C1-H),(C2-M),(C3-L),(C4-M),(C5-NL)
(C1-H),(C2-M),(C3-L),(C4-M),(C5-L)
(C1-H),(C2-M),(C3-L),(C4-NL),(C5-H)
(C1-H),(C2-M),(C3-L),(C4-NL),(C5-NH)
(C1-H),(C2-M),(C3-L),(C4-NL),(C5-M)
(C1-H),(C2-M),(C3-L),(C4-NL),(C5-NL)
(C1-H),(C2-M),(C3-L),(C4-NL),(C5-L)
(C1-H),(C2-M),(C3-L),(C4-L),(C5-H)
(C1-H),(C2-M),(C3-L),(C4-L),(C5-NH)
(C1-H),(C2-M),(C3-L),(C4-L),(C5-M)
(C1-H),(C2-M),(C3-L),(C4-L),(C5-NL)
(C1-H),(C2-M),(C3-L),(C4-L),(C5-L)
(C1-H),(C2-NL),(C3-H),(C4-H),(C5-H)
(C1-H),(C2-NL),(C3-H),(C4-H),(C5-NH)
(C1-H),(C2-NL),(C3-H),(C4-H),(C5-M)
(C1-H),(C2-NL),(C3-H),(C4-H),(C5-NL)
(C1-H),(C2-NL),(C3-H),(C4-H),(C5-L)
(C1-H),(C2-NL),(C3-H),(C4-NH),(C5-H)
(C1-H),(C2-NL),(C3-H),(C4-NH),(C5-NH)
(C1-H),(C2-NL),(C3-H),(C4-NH),(C5-M)
(C1-H),(C2-NL),(C3-H),(C4-NH),(C5-NL)
(C1-H),(C2-NL),(C3-H),(C4-NH),(C5-L)
(C1-H),(C2-NL),(C3-H),(C4-M),(C5-H)
(C1-H),(C2-NL),(C3-H),(C4-M),(C5-NH)
(C1-H),(C2-NL),(C3-H),(C4-M),(C5-M)
(C1-H),(C2-NL),(C3-H),(C4-M),(C5-NL)
(C1-H),(C2-NL),(C3-H),(C4-M),(C5-L)
(C1-H),(C2-NL),(C3-H),(C4-NL),(C5-H)
(C1-H),(C2-NL),(C3-H),(C4-NL),(C5-NH)
(C1-H),(C2-NL),(C3-H),(C4-NL),(C5-M)
(C1-H),(C2-NL),(C3-H),(C4-NL),(C5-NL)
(C1-H),(C2-NL),(C3-H),(C4-NL),(C5-L)
(C1-H),(C2-NL),(C3-H),(C4-L),(C5-H)
(C1-H),(C2-NL),(C3-H),(C4-L),(C5-NH)
(C1-H),(C2-NL),(C3-H),(C4-L),(C5-M)
(C1-H),(C2-NL),(C3-H),(C4-L),(C5-NL)
(C1-H),(C2-NL),(C3-H),(C4-L),(C5-L)
(C1-H),(C2-NL),(C3-NH),(C4-H),(C5-H)
(C1-H),(C2-NL),(C3-NH),(C4-H),(C5-NH)
(C1-H),(C2-NL),(C3-NH),(C4-H),(C5-M)
(C1-H),(C2-NL),(C3-NH),(C4-H),(C5-NL)
(C1-H),(C2-NL),(C3-NH),(C4-H),(C5-L)
(C1-H),(C2-NL),(C3-NH),(C4-NH),(C5-H)
(C1-H),(C2-NL),(C3-NH),(C4-NH),(C5-NH)
(C1-H),(C2-NL),(C3-NH),(C4-NH),(C5-M)
(C1-H),(C2-NL),(C3-NH),(C4-NH),(C5-NL)
(C1-H),(C2-NL),(C3-NH),(C4-NH),(C5-L)
(C1-H),(C2-NL),(C3-NH),(C4-M),(C5-H)
(C1-H),(C2-NL),(C3-NH),(C4-M),(C5-NH)
(C1-H),(C2-NL),(C3-NH),(C4-M),(C5-M)
(C1-H),(C2-NL),(C3-NH),(C4-M),(C5-NL)
(C1-H),(C2-NL),(C3-NH),(C4-M),(C5-L)
(C1-H),(C2-NL),(C3-NH),(C4-NL),(C5-H)
(C1-H),(C2-NL),(C3-NH),(C4-NL),(C5-NH)
(C1-H),(C2-NL),(C3-NH),(C4-NL),(C5-M)
(C1-H),(C2-NL),(C3-NH),(C4-NL),(C5-NL)
(C1-H),(C2-NL),(C3-NH),(C4-NL),(C5-L)
(C1-H),(C2-NL),(C3-NH),(C4-L),(C5-H)
(C1-H),(C2-NL),(C3-NH),(C4-L),(C5-NH)
(C1-H),(C2-NL),(C3-NH),(C4-L),(C5-M)
(C1-H),(C2-NL),(C3-NH),(C4-L),(C5-NL)
(C1-H),(C2-NL),(C3-NH),(C4-L),(C5-L)
(C1-H),(C2-NL),(C3-M),(C4-H),(C5-H)
(C1-H),(C2-NL),(C3-M),(C4-H),(C5-NH)
(C1-H),(C2-NL),(C3-M),(C4-H),(C5-M)
(C1-H),(C2-NL),(C3-M),(C4-H),(C5-NL)
(C1-H),(C2-NL),(C3-M),(C4-H),(C5-L)
(C1-H),(C2-NL),(C3-M),(C4-NH),(C5-H)
(C1-H),(C2-NL),(C3-M),(C4-NH),(C5-NH)
(C1-H),(C2-NL),(C3-M),(C4-NH),(C5-M)
(C1-H),(C2-NL),(C3-M),(C4-NH),(C5-NL)
(C1-H),(C2-NL),(C3-M),(C4-NH),(C5-L)
(C1-H),(C2-NL),(C3-M),(C4-M),(C5-H)
(C1-H),(C2-NL),(C3-M),(C4-M),(C5-NH)
(C1-H),(C2-NL),(C3-M),(C4-M),(C5-M)
(C1-H),(C2-NL),(C3-M),(C4-M),(C5-NL)
(C1-H),(C2-NL),(C3-M),(C4-M),(C5-L)
(C1-H),(C2-NL),(C3-M),(C4-NL),(C5-H)
(C1-H),(C2-NL),(C3-M),(C4-NL),(C5-NH)
(C1-H),(C2-NL),(C3-M),(C4-NL),(C5-M)
(C1-H),(C2-NL),(C3-M),(C4-NL),(C5-NL)
(C1-H),(C2-NL),(C3-M),(C4-NL),(C5-L)
(C1-H),(C2-NL),(C3-M),(C4-L),(C5-H)
(C1-H),(C2-NL),(C3-M),(C4-L),(C5-NH)
(C1-H),(C2-NL),(C3-M),(C4-L),(C5-M)
(C1-H),(C2-NL),(C3-M),(C4-L),(C5-NL)
(C1-H),(C2-NL),(C3-M),(C4-L),(C5-L)
(C1-H),(C2-NL),(C3-NL),(C4-H),(C5-H)
(C1-H),(C2-NL),(C3-NL),(C4-H),(C5-NH)
(C1-H),(C2-NL),(C3-NL),(C4-H),(C5-M)
(C1-H),(C2-NL),(C3-NL),(C4-H),(C5-NL)
(C1-H),(C2-NL),(C3-NL),(C4-H),(C5-L)
(C1-H),(C2-NL),(C3-NL),(C4-NH),(C5-H)
(C1-H),(C2-NL),(C3-NL),(C4-NH),(C5-NH)
(C1-H),(C2-NL),(C3-NL),(C4-NH),(C5-M)
(C1-H),(C2-NL),(C3-NL),(C4-NH),(C5-NL)
(C1-H),(C2-NL),(C3-NL),(C4-NH),(C5-L)
(C1-H),(C2-NL),(C3-NL),(C4-M),(C5-H)
(C1-H),(C2-NL),(C3-NL),(C4-M),(C5-NH)
(C1-H),(C2-NL),(C3-NL),(C4-M),(C5-M)
(C1-H),(C2-NL),(C3-NL),(C4-M),(C5-NL)
(C1-H),(C2-NL),(C3-NL),(C4-M),(C5-L)
(C1-H),(C2-NL),(C3-NL),(C4-NL),(C5-H)
(C1-H),(C2-NL),(C3-NL),(C4-NL),(C5-NH)
(C1-H),(C2-NL),(C3-NL),(C4-NL),(C5-M)
(C1-H),(C2-NL),(C3-NL),(C4-NL),(C5-NL)
(C1-H),(C2-NL),(C3-NL),(C4-NL),(C5-L)
(C1-H),(C2-NL),(C3-NL),(C4-L),(C5-H)
(C1-H),(C2-NL),(C3-NL),(C4-L),(C5-NH)
(C1-H),(C2-NL),(C3-NL),(C4-L),(C5-M)
(C1-H),(C2-NL),(C3-NL),(C4-L),(C5-NL)
(C1-H),(C2-NL),(C3-NL),(C4-L),(C5-L)
(C1-H),(C2-NL),(C3-L),(C4-H),(C5-H)
(C1-H),(C2-NL),(C3-L),(C4-H),(C5-NH)
(C1-H),(C2-NL),(C3-L),(C4-H),(C5-M)
(C1-H),(C2-NL),(C3-L),(C4-H),(C5-NL)
(C1-H),(C2-NL),(C3-L),(C4-H),(C5-L)
(C1-H),(C2-NL),(C3-L),(C4-NH),(C5-H)
(C1-H),(C2-NL),(C3-L),(C4-NH),(C5-NH)
(C1-H),(C2-NL),(C3-L),(C4-NH),(C5-M)
(C1-H),(C2-NL),(C3-L),(C4-NH),(C5-NL)
(C1-H),(C2-NL),(C3-L),(C4-NH),(C5-L)
(C1-H),(C2-NL),(C3-L),(C4-M),(C5-H)
(C1-H),(C2-NL),(C3-L),(C4-M),(C5-NH)
(C1-H),(C2-NL),(C3-L),(C4-M),(C5-M)
(C1-H),(C2-NL),(C3-L),(C4-M),(C5-NL)
(C1-H),(C2-NL),(C3-L),(C4-M),(C5-L)
(C1-H),(C2-NL),(C3-L),(C4-NL),(C5-H)
(C1-H),(C2-NL),(C3-L),(C4-NL),(C5-NH)
(C1-H),(C2-NL),(C3-L),(C4-NL),(C5-M)
(C1-H),(C2-NL),(C3-L),(C4-NL),(C5-NL)
(C1-H),(C2-NL),(C3-L),(C4-NL),(C5-L)
(C1-H),(C2-NL),(C3-L),(C4-L),(C5-H)
(C1-H),(C2-NL),(C3-L),(C4-L),(C5-NH)
(C1-H),(C2-NL),(C3-L),(C4-L),(C5-M)
(C1-H),(C2-NL),(C3-L),(C4-L),(C5-NL)
(C1-H),(C2-NL),(C3-L),(C4-L),(C5-L)
(C1-H),(C2-L),(C3-H),(C4-H),(C5-H)
(C1-H),(C2-L),(C3-H),(C4-H),(C5-NH)
(C1-H),(C2-L),(C3-H),(C4-H),(C5-M)
(C1-H),(C2-L),(C3-H),(C4-H),(C5-NL)
(C1-H),(C2-L),(C3-H),(C4-H),(C5-L)
(C1-H),(C2-L),(C3-H),(C4-NH),(C5-H)
(C1-H),(C2-L),(C3-H),(C4-NH),(C5-NH)
(C1-H),(C2-L),(C3-H),(C4-NH),(C5-M)
(C1-H),(C2-L),(C3-H),(C4-NH),(C5-NL)
(C1-H),(C2-L),(C3-H),(C4-NH),(C5-L)
(C1-H),(C2-L),(C3-H),(C4-M),(C5-H)
(C1-H),(C2-L),(C3-H),(C4-M),(C5-NH)
(C1-H),(C2-L),(C3-H),(C4-M),(C5-M)
(C1-H),(C2-L),(C3-H),(C4-M),(C5-NL)
(C1-H),(C2-L),(C3-H),(C4-M),(C5-L)
(C1-H),(C2-L),(C3-H),(C4-NL),(C5-H)
(C1-H),(C2-L),(C3-H),(C4-NL),(C5-NH)
(C1-H),(C2-L),(C3-H),(C4-NL),(C5-M)
(C1-H),(C2-L),(C3-H),(C4-NL),(C5-NL)
(C1-H),(C2-L),(C3-H),(C4-NL),(C5-L)
(C1-H),(C2-L),(C3-H),(C4-L),(C5-H)
(C1-H),(C2-L),(C3-H),(C4-L),(C5-NH)
(C1-H),(C2-L),(C3-H),(C4-L),(C5-M)
(C1-H),(C2-L),(C3-H),(C4-L),(C5-NL)
(C1-H),(C2-L),(C3-H),(C4-L),(C5-L)
(C1-H),(C2-L),(C3-NH),(C4-H),(C5-H)
(C1-H),(C2-L),(C3-NH),(C4-H),(C5-NH)
(C1-H),(C2-L),(C3-NH),(C4-H),(C5-M)
(C1-H),(C2-L),(C3-NH),(C4-H),(C5-NL)
(C1-H),(C2-L),(C3-NH),(C4-H),(C5-L)
(C1-H),(C2-L),(C3-NH),(C4-NH),(C5-H)
(C1-H),(C2-L),(C3-NH),(C4-NH),(C5-NH)
(C1-H),(C2-L),(C3-NH),(C4-NH),(C5-M)
(C1-H),(C2-L),(C3-NH),(C4-NH),(C5-NL)
(C1-H),(C2-L),(C3-NH),(C4-NH),(C5-L)
(C1-H),(C2-L),(C3-NH),(C4-M),(C5-H)
(C1-H),(C2-L),(C3-NH),(C4-M),(C5-NH)
(C1-H),(C2-L),(C3-NH),(C4-M),(C5-M)
(C1-H),(C2-L),(C3-NH),(C4-M),(C5-NL)
(C1-H),(C2-L),(C3-NH),(C4-M),(C5-L)
(C1-H),(C2-L),(C3-NH),(C4-NL),(C5-H)
(C1-H),(C2-L),(C3-NH),(C4-NL),(C5-NH)
(C1-H),(C2-L),(C3-NH),(C4-NL),(C5-M)
(C1-H),(C2-L),(C3-NH),(C4-NL),(C5-NL)
(C1-H),(C2-L),(C3-NH),(C4-NL),(C5-L)
(C1-H),(C2-L),(C3-NH),(C4-L),(C5-H)
(C1-H),(C2-L),(C3-NH),(C4-L),(C5-NH)
(C1-H),(C2-L),(C3-NH),(C4-L),(C5-M)
(C1-H),(C2-L),(C3-NH),(C4-L),(C5-NL)
(C1-H),(C2-L),(C3-NH),(C4-L),(C5-L)
(C1-H),(C2-L),(C3-M),(C4-H),(C5-H)
(C1-H),(C2-L),(C3-M),(C4-H),(C5-NH)
(C1-H),(C2-L),(C3-M),(C4-H),(C5-M)
(C1-H),(C2-L),(C3-M),(C4-H),(C5-NL)
(C1-H),(C2-L),(C3-M),(C4-H),(C5-L)
(C1-H),(C2-L),(C3-M),(C4-NH),(C5-H)
(C1-H),(C2-L),(C3-M),(C4-NH),(C5-NH)
(C1-H),(C2-L),(C3-M),(C4-NH),(C5-M)
(C1-H),(C2-L),(C3-M),(C4-NH),(C5-NL)
(C1-H),(C2-L),(C3-M),(C4-NH),(C5-L)
(C1-H),(C2-L),(C3-M),(C4-M),(C5-H)
(C1-H),(C2-L),(C3-M),(C4-M),(C5-NH)
(C1-H),(C2-L),(C3-M),(C4-M),(C5-M)
(C1-H),(C2-L),(C3-M),(C4-M),(C5-NL)
(C1-H),(C2-L),(C3-M),(C4-M),(C5-L)
(C1-H),(C2-L),(C3-M),(C4-NL),(C5-H)
(C1-H),(C2-L),(C3-M),(C4-NL),(C5-NH)
(C1-H),(C2-L),(C3-M),(C4-NL),(C5-M)
(C1-H),(C2-L),(C3-M),(C4-NL),(C5-NL)
(C1-H),(C2-L),(C3-M),(C4-NL),(C5-L)
(C1-H),(C2-L),(C3-M),(C4-L),(C5-H)
(C1-H),(C2-L),(C3-M),(C4-L),(C5-NH)
(C1-H),(C2-L),(C3-M),(C4-L),(C5-M)
(C1-H),(C2-L),(C3-M),(C4-L),(C5-NL)
(C1-H),(C2-L),(C3-M),(C4-L),(C5-L)
(C1-H),(C2-L),(C3-NL),(C4-H),(C5-H)
(C1-H),(C2-L),(C3-NL),(C4-H),(C5-NH)
(C1-H),(C2-L),(C3-NL),(C4-H),(C5-M)
(C1-H),(C2-L),(C3-NL),(C4-H),(C5-NL)
(C1-H),(C2-L),(C3-NL),(C4-H),(C5-L)
(C1-H),(C2-L),(C3-NL),(C4-NH),(C5-H)
(C1-H),(C2-L),(C3-NL),(C4-NH),(C5-NH)
(C1-H),(C2-L),(C3-NL),(C4-NH),(C5-M)
(C1-H),(C2-L),(C3-NL),(C4-NH),(C5-NL)
(C1-H),(C2-L),(C3-NL),(C4-NH),(C5-L)
(C1-H),(C2-L),(C3-NL),(C4-M),(C5-H)
(C1-H),(C2-L),(C3-NL),(C4-M),(C5-NH)
(C1-H),(C2-L),(C3-NL),(C4-M),(C5-M)
(C1-H),(C2-L),(C3-NL),(C4-M),(C5-NL)
(C1-H),(C2-L),(C3-NL),(C4-M),(C5-L)
(C1-H),(C2-L),(C3-NL),(C4-NL),(C5-H)
(C1-H),(C2-L),(C3-NL),(C4-NL),(C5-NH)
(C1-H),(C2-L),(C3-NL),(C4-NL),(C5-M)
(C1-H),(C2-L),(C3-NL),(C4-NL),(C5-NL)
(C1-H),(C2-L),(C3-NL),(C4-NL),(C5-L)
(C1-H),(C2-L),(C3-NL),(C4-L),(C5-H)
(C1-H),(C2-L),(C3-NL),(C4-L),(C5-NH)
(C1-H),(C2-L),(C3-NL),(C4-L),(C5-M)
(C1-H),(C2-L),(C3-NL),(C4-L),(C5-NL)
(C1-H),(C2-L),(C3-NL),(C4-L),(C5-L)
(C1-H),(C2-L),(C3-L),(C4-H),(C5-H)
(C1-H),(C2-L),(C3-L),(C4-H),(C5-NH)
(C1-H),(C2-L),(C3-L),(C4-H),(C5-M)
(C1-H),(C2-L),(C3-L),(C4-H),(C5-NL)
(C1-H),(C2-L),(C3-L),(C4-H),(C5-L)
(C1-H),(C2-L),(C3-L),(C4-NH),(C5-H)
(C1-H),(C2-L),(C3-L),(C4-NH),(C5-NH)
(C1-H),(C2-L),(C3-L),(C4-NH),(C5-M)
(C1-H),(C2-L),(C3-L),(C4-NH),(C5-NL)
(C1-H),(C2-L),(C3-L),(C4-NH),(C5-L)
(C1-H),(C2-L),(C3-L),(C4-M),(C5-H)
(C1-H),(C2-L),(C3-L),(C4-M),(C5-NH)
(C1-H),(C2-L),(C3-L),(C4-M),(C5-M)
(C1-H),(C2-L),(C3-L),(C4-M),(C5-NL)
(C1-H),(C2-L),(C3-L),(C4-M),(C5-L)
(C1-H),(C2-L),(C3-L),(C4-NL),(C5-H)
(C1-H),(C2-L),(C3-L),(C4-NL),(C5-NH)
(C1-H),(C2-L),(C3-L),(C4-NL),(C5-M)
(C1-H),(C2-L),(C3-L),(C4-NL),(C5-NL)
(C1-H),(C2-L),(C3-L),(C4-NL),(C5-L)
(C1-H),(C2-L),(C3-L),(C4-L),(C5-H)
(C1-H),(C2-L),(C3-L),(C4-L),(C5-NH)
(C1-H),(C2-L),(C3-L),(C4-L),(C5-M)
(C1-H),(C2-L),(C3-L),(C4-L),(C5-NL)
(C1-H),(C2-L),(C3-L),(C4-L),(C5-L)
(C1-NH),(C2-H),(C3-H),(C4-H),(C5-H)
(C1-NH),(C2-H),(C3-H),(C4-H),(C5-NH)
(C1-NH),(C2-H),(C3-H),(C4-H),(C5-M)
(C1-NH),(C2-H),(C3-H),(C4-H),(C5-NL)
(C1-NH),(C2-H),(C3-H),(C4-H),(C5-L)
(C1-NH),(C2-H),(C3-H),(C4-NH),(C5-H)
(C1-NH),(C2-H),(C3-H),(C4-NH),(C5-NH)
(C1-NH),(C2-H),(C3-H),(C4-NH),(C5-M)
(C1-NH),(C2-H),(C3-H),(C4-NH),(C5-NL)
(C1-NH),(C2-H),(C3-H),(C4-NH),(C5-L)
(C1-NH),(C2-H),(C3-H),(C4-M),(C5-H)
(C1-NH),(C2-H),(C3-H),(C4-M),(C5-NH)
(C1-NH),(C2-H),(C3-H),(C4-M),(C5-M)
(C1-NH),(C2-H),(C3-H),(C4-M),(C5-NL)
(C1-NH),(C2-H),(C3-H),(C4-M),(C5-L)
(C1-NH),(C2-H),(C3-H),(C4-NL),(C5-H)
(C1-NH),(C2-H),(C3-H),(C4-NL),(C5-NH)
(C1-NH),(C2-H),(C3-H),(C4-NL),(C5-M)
(C1-NH),(C2-H),(C3-H),(C4-NL),(C5-NL)
(C1-NH),(C2-H),(C3-H),(C4-NL),(C5-L)
(C1-NH),(C2-H),(C3-H),(C4-L),(C5-H)
(C1-NH),(C2-H),(C3-H),(C4-L),(C5-NH)
(C1-NH),(C2-H),(C3-H),(C4-L),(C5-M)
(C1-NH),(C2-H),(C3-H),(C4-L),(C5-NL)
(C1-NH),(C2-H),(C3-H),(C4-L),(C5-L)
(C1-NH),(C2-H),(C3-NH),(C4-H),(C5-H)
(C1-NH),(C2-H),(C3-NH),(C4-H),(C5-NH)
(C1-NH),(C2-H),(C3-NH),(C4-H),(C5-M)
(C1-NH),(C2-H),(C3-NH),(C4-H),(C5-NL)
(C1-NH),(C2-H),(C3-NH),(C4-H),(C5-L)
(C1-NH),(C2-H),(C3-NH),(C4-NH),(C5-H)
(C1-NH),(C2-H),(C3-NH),(C4-NH),(C5-NH)
(C1-NH),(C2-H),(C3-NH),(C4-NH),(C5-M)
(C1-NH),(C2-H),(C3-NH),(C4-NH),(C5-NL)
(C1-NH),(C2-H),(C3-NH),(C4-NH),(C5-L)
(C1-NH),(C2-H),(C3-NH),(C4-M),(C5-H)
(C1-NH),(C2-H),(C3-NH),(C4-M),(C5-NH)
(C1-NH),(C2-H),(C3-NH),(C4-M),(C5-M)
(C1-NH),(C2-H),(C3-NH),(C4-M),(C5-NL)
(C1-NH),(C2-H),(C3-NH),(C4-M),(C5-L)
(C1-NH),(C2-H),(C3-NH),(C4-NL),(C5-H)
(C1-NH),(C2-H),(C3-NH),(C4-NL),(C5-NH)
(C1-NH),(C2-H),(C3-NH),(C4-NL),(C5-M)
(C1-NH),(C2-H),(C3-NH),(C4-NL),(C5-NL)
(C1-NH),(C2-H),(C3-NH),(C4-NL),(C5-L)
(C1-NH),(C2-H),(C3-NH),(C4-L),(C5-H)
(C1-NH),(C2-H),(C3-NH),(C4-L),(C5-NH)
(C1-NH),(C2-H),(C3-NH),(C4-L),(C5-M)
(C1-NH),(C2-H),(C3-NH),(C4-L),(C5-NL)
(C1-NH),(C2-H),(C3-NH),(C4-L),(C5-L)
(C1-NH),(C2-H),(C3-M),(C4-H),(C5-H)
(C1-NH),(C2-H),(C3-M),(C4-H),(C5-NH)
(C1-NH),(C2-H),(C3-M),(C4-H),(C5-M)
(C1-NH),(C2-H),(C3-M),(C4-H),(C5-NL)
(C1-NH),(C2-H),(C3-M),(C4-H),(C5-L)
(C1-NH),(C2-H),(C3-M),(C4-NH),(C5-H)
(C1-NH),(C2-H),(C3-M),(C4-NH),(C5-NH)
(C1-NH),(C2-H),(C3-M),(C4-NH),(C5-M)
(C1-NH),(C2-H),(C3-M),(C4-NH),(C5-NL)
(C1-NH),(C2-H),(C3-M),(C4-NH),(C5-L)
(C1-NH),(C2-H),(C3-M),(C4-M),(C5-H)
(C1-NH),(C2-H),(C3-M),(C4-M),(C5-NH)
(C1-NH),(C2-H),(C3-M),(C4-M),(C5-M)
(C1-NH),(C2-H),(C3-M),(C4-M),(C5-NL)
(C1-NH),(C2-H),(C3-M),(C4-M),(C5-L)
(C1-NH),(C2-H),(C3-M),(C4-NL),(C5-H)
(C1-NH),(C2-H),(C3-M),(C4-NL),(C5-NH)
(C1-NH),(C2-H),(C3-M),(C4-NL),(C5-M)
(C1-NH),(C2-H),(C3-M),(C4-NL),(C5-NL)
(C1-NH),(C2-H),(C3-M),(C4-NL),(C5-L)
(C1-NH),(C2-H),(C3-M),(C4-L),(C5-H)
(C1-NH),(C2-H),(C3-M),(C4-L),(C5-NH)
(C1-NH),(C2-H),(C3-M),(C4-L),(C5-M)
(C1-NH),(C2-H),(C3-M),(C4-L),(C5-NL)
(C1-NH),(C2-H),(C3-M),(C4-L),(C5-L)
(C1-NH),(C2-H),(C3-NL),(C4-H),(C5-H)
(C1-NH),(C2-H),(C3-NL),(C4-H),(C5-NH)
(C1-NH),(C2-H),(C3-NL),(C4-H),(C5-M)
(C1-NH),(C2-H),(C3-NL),(C4-H),(C5-NL)
(C1-NH),(C2-H),(C3-NL),(C4-H),(C5-L)
(C1-NH),(C2-H),(C3-NL),(C4-NH),(C5-H)
(C1-NH),(C2-H),(C3-NL),(C4-NH),(C5-NH)
(C1-NH),(C2-H),(C3-NL),(C4-NH),(C5-M)
(C1-NH),(C2-H),(C3-NL),(C4-NH),(C5-NL)
(C1-NH),(C2-H),(C3-NL),(C4-NH),(C5-L)
(C1-NH),(C2-H),(C3-NL),(C4-M),(C5-H)
(C1-NH),(C2-H),(C3-NL),(C4-M),(C5-NH)
(C1-NH),(C2-H),(C3-NL),(C4-M),(C5-M)
(C1-NH),(C2-H),(C3-NL),(C4-M),(C5-NL)
(C1-NH),(C2-H),(C3-NL),(C4-M),(C5-L)
(C1-NH),(C2-H),(C3-NL),(C4-NL),(C5-H)
(C1-NH),(C2-H),(C3-NL),(C4-NL),(C5-NH)
(C1-NH),(C2-H),(C3-NL),(C4-NL),(C5-M)
(C1-NH),(C2-H),(C3-NL),(C4-NL),(C5-NL)
(C1-NH),(C2-H),(C3-NL),(C4-NL),(C5-L)
(C1-NH),(C2-H),(C3-NL),(C4-L),(C5-H)
(C1-NH),(C2-H),(C3-NL),(C4-L),(C5-NH)
(C1-NH),(C2-H),(C3-NL),(C4-L),(C5-M)
(C1-NH),(C2-H),(C3-NL),(C4-L),(C5-NL)
(C1-NH),(C2-H),(C3-NL),(C4-L),(C5-L)
(C1-NH),(C2-H),(C3-L),(C4-H),(C5-H)
(C1-NH),(C2-H),(C3-L),(C4-H),(C5-NH)
(C1-NH),(C2-H),(C3-L),(C4-H),(C5-M)
(C1-NH),(C2-H),(C3-L),(C4-H),(C5-NL)
(C1-NH),(C2-H),(C3-L),(C4-H),(C5-L)
(C1-NH),(C2-H),(C3-L),(C4-NH),(C5-H)
(C1-NH),(C2-H),(C3-L),(C4-NH),(C5-NH)
(C1-NH),(C2-H),(C3-L),(C4-NH),(C5-M)
(C1-NH),(C2-H),(C3-L),(C4-NH),(C5-NL)
(C1-NH),(C2-H),(C3-L),(C4-NH),(C5-L)
(C1-NH),(C2-H),(C3-L),(C4-M),(C5-H)
(C1-NH),(C2-H),(C3-L),(C4-M),(C5-NH)
(C1-NH),(C2-H),(C3-L),(C4-M),(C5-M)
(C1-NH),(C2-H),(C3-L),(C4-M),(C5-NL)
(C1-NH),(C2-H),(C3-L),(C4-M),(C5-L)
(C1-NH),(C2-H),(C3-L),(C4-NL),(C5-H)
(C1-NH),(C2-H),(C3-L),(C4-NL),(C5-NH)
(C1-NH),(C2-H),(C3-L),(C4-NL),(C5-M)
(C1-NH),(C2-H),(C3-L),(C4-NL),(C5-NL)
(C1-NH),(C2-H),(C3-L),(C4-NL),(C5-L)
(C1-NH),(C2-H),(C3-L),(C4-L),(C5-H)
(C1-NH),(C2-H),(C3-L),(C4-L),(C5-NH)
(C1-NH),(C2-H),(C3-L),(C4-L),(C5-M)
(C1-NH),(C2-H),(C3-L),(C4-L),(C5-NL)
(C1-NH),(C2-H),(C3-L),(C4-L),(C5-L)
(C1-NH),(C2-NH),(C3-H),(C4-H),(C5-H)
(C1-NH),(C2-NH),(C3-H),(C4-H),(C5-NH)
(C1-NH),(C2-NH),(C3-H),(C4-H),(C5-M)
(C1-NH),(C2-NH),(C3-H),(C4-H),(C5-NL)
(C1-NH),(C2-NH),(C3-H),(C4-H),(C5-L)
(C1-NH),(C2-NH),(C3-H),(C4-NH),(C5-H)
(C1-NH),(C2-NH),(C3-H),(C4-NH),(C5-NH)
(C1-NH),(C2-NH),(C3-H),(C4-NH),(C5-M)
(C1-NH),(C2-NH),(C3-H),(C4-NH),(C5-NL)
(C1-NH),(C2-NH),(C3-H),(C4-NH),(C5-L)
(C1-NH),(C2-NH),(C3-H),(C4-M),(C5-H)
(C1-NH),(C2-NH),(C3-H),(C4-M),(C5-NH)
(C1-NH),(C2-NH),(C3-H),(C4-M),(C5-M)
(C1-NH),(C2-NH),(C3-H),(C4-M),(C5-NL)
(C1-NH),(C2-NH),(C3-H),(C4-M),(C5-L)
(C1-NH),(C2-NH),(C3-H),(C4-NL),(C5-H)
(C1-NH),(C2-NH),(C3-H),(C4-NL),(C5-NH)
(C1-NH),(C2-NH),(C3-H),(C4-NL),(C5-M)
(C1-NH),(C2-NH),(C3-H),(C4-NL),(C5-NL)
(C1-NH),(C2-NH),(C3-H),(C4-NL),(C5-L)
(C1-NH),(C2-NH),(C3-H),(C4-L),(C5-H)
(C1-NH),(C2-NH),(C3-H),(C4-L),(C5-NH)
(C1-NH),(C2-NH),(C3-H),(C4-L),(C5-M)
(C1-NH),(C2-NH),(C3-H),(C4-L),(C5-NL)
(C1-NH),(C2-NH),(C3-H),(C4-L),(C5-L)
(C1-NH),(C2-NH),(C3-NH),(C4-H),(C5-H)
(C1-NH),(C2-NH),(C3-NH),(C4-H),(C5-NH)
(C1-NH),(C2-NH),(C3-NH),(C4-H),(C5-M)
(C1-NH),(C2-NH),(C3-NH),(C4-H),(C5-NL)
(C1-NH),(C2-NH),(C3-NH),(C4-H),(C5-L)
(C1-NH),(C2-NH),(C3-NH),(C4-NH),(C5-H)
(C1-NH),(C2-NH),(C3-NH),(C4-NH),(C5-NH)
(C1-NH),(C2-NH),(C3-NH),(C4-NH),(C5-M)
(C1-NH),(C2-NH),(C3-NH),(C4-NH),(C5-NL)
(C1-NH),(C2-NH),(C3-NH),(C4-NH),(C5-L)
(C1-NH),(C2-NH),(C3-NH),(C4-M),(C5-H)
(C1-NH),(C2-NH),(C3-NH),(C4-M),(C5-NH)
(C1-NH),(C2-NH),(C3-NH),(C4-M),(C5-M)
(C1-NH),(C2-NH),(C3-NH),(C4-M),(C5-NL)
(C1-NH),(C2-NH),(C3-NH),(C4-M),(C5-L)
(C1-NH),(C2-NH),(C3-NH),(C4-NL),(C5-H)
(C1-NH),(C2-NH),(C3-NH),(C4-NL),(C5-NH)
(C1-NH),(C2-NH),(C3-NH),(C4-NL),(C5-M)
(C1-NH),(C2-NH),(C3-NH),(C4-NL),(C5-NL)
(C1-NH),(C2-NH),(C3-NH),(C4-NL),(C5-L)
(C1-NH),(C2-NH),(C3-NH),(C4-L),(C5-H)
(C1-NH),(C2-NH),(C3-NH),(C4-L),(C5-NH)
(C1-NH),(C2-NH),(C3-NH),(C4-L),(C5-M)
(C1-NH),(C2-NH),(C3-NH),(C4-L),(C5-NL)
(C1-NH),(C2-NH),(C3-NH),(C4-L),(C5-L)
(C1-NH),(C2-NH),(C3-M),(C4-H),(C5-H)
(C1-NH),(C2-NH),(C3-M),(C4-H),(C5-NH)
(C1-NH),(C2-NH),(C3-M),(C4-H),(C5-M)
(C1-NH),(C2-NH),(C3-M),(C4-H),(C5-NL)
(C1-NH),(C2-NH),(C3-M),(C4-H),(C5-L)
(C1-NH),(C2-NH),(C3-M),(C4-NH),(C5-H)
(C1-NH),(C2-NH),(C3-M),(C4-NH),(C5-NH)
(C1-NH),(C2-NH),(C3-M),(C4-NH),(C5-M)
(C1-NH),(C2-NH),(C3-M),(C4-NH),(C5-NL)
(C1-NH),(C2-NH),(C3-M),(C4-NH),(C5-L)
(C1-NH),(C2-NH),(C3-M),(C4-M),(C5-H)
(C1-NH),(C2-NH),(C3-M),(C4-M),(C5-NH)
(C1-NH),(C2-NH),(C3-M),(C4-M),(C5-M)
(C1-NH),(C2-NH),(C3-M),(C4-M),(C5-NL)
(C1-NH),(C2-NH),(C3-M),(C4-M),(C5-L)
(C1-NH),(C2-NH),(C3-M),(C4-NL),(C5-H)
(C1-NH),(C2-NH),(C3-M),(C4-NL),(C5-NH)
(C1-NH),(C2-NH),(C3-M),(C4-NL),(C5-M)
(C1-NH),(C2-NH),(C3-M),(C4-NL),(C5-NL)
(C1-NH),(C2-NH),(C3-M),(C4-NL),(C5-L)
(C1-NH),(C2-NH),(C3-M),(C4-L),(C5-H)
(C1-NH),(C2-NH),(C3-M),(C4-L),(C5-NH)
(C1-NH),(C2-NH),(C3-M),(C4-L),(C5-M)
(C1-NH),(C2-NH),(C3-M),(C4-L),(C5-NL)
(C1-NH),(C2-NH),(C3-M),(C4-L),(C5-L)
(C1-NH),(C2-NH),(C3-NL),(C4-H),(C5-H)
(C1-NH),(C2-NH),(C3-NL),(C4-H),(C5-NH)
(C1-NH),(C2-NH),(C3-NL),(C4-H),(C5-M)
(C1-NH),(C2-NH),(C3-NL),(C4-H),(C5-NL)
(C1-NH),(C2-NH),(C3-NL),(C4-H),(C5-L)
(C1-NH),(C2-NH),(C3-NL),(C4-NH),(C5-H)
(C1-NH),(C2-NH),(C3-NL),(C4-NH),(C5-NH)
(C1-NH),(C2-NH),(C3-NL),(C4-NH),(C5-M)
(C1-NH),(C2-NH),(C3-NL),(C4-NH),(C5-NL)
(C1-NH),(C2-NH),(C3-NL),(C4-NH),(C5-L)
(C1-NH),(C2-NH),(C3-NL),(C4-M),(C5-H)
(C1-NH),(C2-NH),(C3-NL),(C4-M),(C5-NH)
(C1-NH),(C2-NH),(C3-NL),(C4-M),(C5-M)
(C1-NH),(C2-NH),(C3-NL),(C4-M),(C5-NL)
(C1-NH),(C2-NH),(C3-NL),(C4-M),(C5-L)
(C1-NH),(C2-NH),(C3-NL),(C4-NL),(C5-H)
(C1-NH),(C2-NH),(C3-NL),(C4-NL),(C5-NH)
(C1-NH),(C2-NH),(C3-NL),(C4-NL),(C5-M)
(C1-NH),(C2-NH),(C3-NL),(C4-NL),(C5-NL)
(C1-NH),(C2-NH),(C3-NL),(C4-NL),(C5-L)
(C1-NH),(C2-NH),(C3-NL),(C4-L),(C5-H)
(C1-NH),(C2-NH),(C3-NL),(C4-L),(C5-NH)
(C1-NH),(C2-NH),(C3-NL),(C4-L),(C5-M)
(C1-NH),(C2-NH),(C3-NL),(C4-L),(C5-NL)
(C1-NH),(C2-NH),(C3-NL),(C4-L),(C5-L)
(C1-NH),(C2-NH),(C3-L),(C4-H),(C5-H)
(C1-NH),(C2-NH),(C3-L),(C4-H),(C5-NH)
(C1-NH),(C2-NH),(C3-L),(C4-H),(C5-M)
(C1-NH),(C2-NH),(C3-L),(C4-H),(C5-NL)
(C1-NH),(C2-NH),(C3-L),(C4-H),(C5-L)
(C1-NH),(C2-NH),(C3-L),(C4-NH),(C5-H)
(C1-NH),(C2-NH),(C3-L),(C4-NH),(C5-NH)
(C1-NH),(C2-NH),(C3-L),(C4-NH),(C5-M)
(C1-NH),(C2-NH),(C3-L),(C4-NH),(C5-NL)
(C1-NH),(C2-NH),(C3-L),(C4-NH),(C5-L)
(C1-NH),(C2-NH),(C3-L),(C4-M),(C5-H)
(C1-NH),(C2-NH),(C3-L),(C4-M),(C5-NH)
(C1-NH),(C2-NH),(C3-L),(C4-M),(C5-M)
(C1-NH),(C2-NH),(C3-L),(C4-M),(C5-NL)
(C1-NH),(C2-NH),(C3-L),(C4-M),(C5-L)
(C1-NH),(C2-NH),(C3-L),(C4-NL),(C5-H)
(C1-NH),(C2-NH),(C3-L),(C4-NL),(C5-NH)
(C1-NH),(C2-NH),(C3-L),(C4-NL),(C5-M)
(C1-NH),(C2-NH),(C3-L),(C4-NL),(C5-NL)
(C1-NH),(C2-NH),(C3-L),(C4-NL),(C5-L)
(C1-NH),(C2-NH),(C3-L),(C4-L),(C5-H)
(C1-NH),(C2-NH),(C3-L),(C4-L),(C5-NH)
(C1-NH),(C2-NH),(C3-L),(C4-L),(C5-M)
(C1-NH),(C2-NH),(C3-L),(C4-L),(C5-NL)
(C1-NH),(C2-NH),(C3-L),(C4-L),(C5-L)
(C1-NH),(C2-M),(C3-H),(C4-H),(C5-H)
(C1-NH),(C2-M),(C3-H),(C4-H),(C5-NH)
(C1-NH),(C2-M),(C3-H),(C4-H),(C5-M)
(C1-NH),(C2-M),(C3-H),(C4-H),(C5-NL)
(C1-NH),(C2-M),(C3-H),(C4-H),(C5-L)
(C1-NH),(C2-M),(C3-H),(C4-NH),(C5-H)
(C1-NH),(C2-M),(C3-H),(C4-NH),(C5-NH)
(C1-NH),(C2-M),(C3-H),(C4-NH),(C5-M)
(C1-NH),(C2-M),(C3-H),(C4-NH),(C5-NL)
(C1-NH),(C2-M),(C3-H),(C4-NH),(C5-L)
(C1-NH),(C2-M),(C3-H),(C4-M),(C5-H)
(C1-NH),(C2-M),(C3-H),(C4-M),(C5-NH)
(C1-NH),(C2-M),(C3-H),(C4-M),(C5-M)
(C1-NH),(C2-M),(C3-H),(C4-M),(C5-NL)
(C1-NH),(C2-M),(C3-H),(C4-M),(C5-L)
(C1-NH),(C2-M),(C3-H),(C4-NL),(C5-H)
(C1-NH),(C2-M),(C3-H),(C4-NL),(C5-NH)
(C1-NH),(C2-M),(C3-H),(C4-NL),(C5-M)
(C1-NH),(C2-M),(C3-H),(C4-NL),(C5-NL)
(C1-NH),(C2-M),(C3-H),(C4-NL),(C5-L)
(C1-NH),(C2-M),(C3-H),(C4-L),(C5-H)
(C1-NH),(C2-M),(C3-H),(C4-L),(C5-NH)
(C1-NH),(C2-M),(C3-H),(C4-L),(C5-M)
(C1-NH),(C2-M),(C3-H),(C4-L),(C5-NL)
(C1-NH),(C2-M),(C3-H),(C4-L),(C5-L)
(C1-NH),(C2-M),(C3-NH),(C4-H),(C5-H)
(C1-NH),(C2-M),(C3-NH),(C4-H),(C5-NH)
(C1-NH),(C2-M),(C3-NH),(C4-H),(C5-M)
(C1-NH),(C2-M),(C3-NH),(C4-H),(C5-NL)
(C1-NH),(C2-M),(C3-NH),(C4-H),(C5-L)
(C1-NH),(C2-M),(C3-NH),(C4-NH),(C5-H)
(C1-NH),(C2-M),(C3-NH),(C4-NH),(C5-NH)
(C1-NH),(C2-M),(C3-NH),(C4-NH),(C5-M)
(C1-NH),(C2-M),(C3-NH),(C4-NH),(C5-NL)
(C1-NH),(C2-M),(C3-NH),(C4-NH),(C5-L)
(C1-NH),(C2-M),(C3-NH),(C4-M),(C5-H)
(C1-NH),(C2-M),(C3-NH),(C4-M),(C5-NH)
(C1-NH),(C2-M),(C3-NH),(C4-M),(C5-M)
(C1-NH),(C2-M),(C3-NH),(C4-M),(C5-NL)
(C1-NH),(C2-M),(C3-NH),(C4-M),(C5-L)
(C1-NH),(C2-M),(C3-NH),(C4-NL),(C5-H)
(C1-NH),(C2-M),(C3-NH),(C4-NL),(C5-NH)
(C1-NH),(C2-M),(C3-NH),(C4-NL),(C5-M)
(C1-NH),(C2-M),(C3-NH),(C4-NL),(C5-NL)
(C1-NH),(C2-M),(C3-NH),(C4-NL),(C5-L)
(C1-NH),(C2-M),(C3-NH),(C4-L),(C5-H)
(C1-NH),(C2-M),(C3-NH),(C4-L),(C5-NH)
(C1-NH),(C2-M),(C3-NH),(C4-L),(C5-M)
(C1-NH),(C2-M),(C3-NH),(C4-L),(C5-NL)
(C1-NH),(C2-M),(C3-NH),(C4-L),(C5-L)
(C1-NH),(C2-M),(C3-M),(C4-H),(C5-H)
(C1-NH),(C2-M),(C3-M),(C4-H),(C5-NH)
(C1-NH),(C2-M),(C3-M),(C4-H),(C5-M)
(C1-NH),(C2-M),(C3-M),(C4-H),(C5-NL)
(C1-NH),(C2-M),(C3-M),(C4-H),(C5-L)
(C1-NH),(C2-M),(C3-M),(C4-NH),(C5-H)
(C1-NH),(C2-M),(C3-M),(C4-NH),(C5-NH)
(C1-NH),(C2-M),(C3-M),(C4-NH),(C5-M)
(C1-NH),(C2-M),(C3-M),(C4-NH),(C5-NL)
(C1-NH),(C2-M),(C3-M),(C4-NH),(C5-L)
(C1-NH),(C2-M),(C3-M),(C4-M),(C5-H)
(C1-NH),(C2-M),(C3-M),(C4-M),(C5-NH)
(C1-NH),(C2-M),(C3-M),(C4-M),(C5-M)
(C1-NH),(C2-M),(C3-M),(C4-M),(C5-NL)
(C1-NH),(C2-M),(C3-M),(C4-M),(C5-L)
(C1-NH),(C2-M),(C3-M),(C4-NL),(C5-H)
(C1-NH),(C2-M),(C3-M),(C4-NL),(C5-NH)
(C1-NH),(C2-M),(C3-M),(C4-NL),(C5-M)
(C1-NH),(C2-M),(C3-M),(C4-NL),(C5-NL)
(C1-NH),(C2-M),(C3-M),(C4-NL),(C5-L)
(C1-NH),(C2-M),(C3-M),(C4-L),(C5-H)
(C1-NH),(C2-M),(C3-M),(C4-L),(C5-NH)
(C1-NH),(C2-M),(C3-M),(C4-L),(C5-M)
(C1-NH),(C2-M),(C3-M),(C4-L),(C5-NL)
(C1-NH),(C2-M),(C3-M),(C4-L),(C5-L)
(C1-NH),(C2-M),(C3-NL),(C4-H),(C5-H)
(C1-NH),(C2-M),(C3-NL),(C4-H),(C5-NH)
(C1-NH),(C2-M),(C3-NL),(C4-H),(C5-M)
(C1-NH),(C2-M),(C3-NL),(C4-H),(C5-NL)
(C1-NH),(C2-M),(C3-NL),(C4-H),(C5-L)
(C1-NH),(C2-M),(C3-NL),(C4-NH),(C5-H)
(C1-NH),(C2-M),(C3-NL),(C4-NH),(C5-NH)
(C1-NH),(C2-M),(C3-NL),(C4-NH),(C5-M)
(C1-NH),(C2-M),(C3-NL),(C4-NH),(C5-NL)
(C1-NH),(C2-M),(C3-NL),(C4-NH),(C5-L)
(C1-NH),(C2-M),(C3-NL),(C4-M),(C5-H)
(C1-NH),(C2-M),(C3-NL),(C4-M),(C5-NH)
(C1-NH),(C2-M),(C3-NL),(C4-M),(C5-M)
(C1-NH),(C2-M),(C3-NL),(C4-M),(C5-NL)
(C1-NH),(C2-M),(C3-NL),(C4-M),(C5-L)
(C1-NH),(C2-M),(C3-NL),(C4-NL),(C5-H)
(C1-NH),(C2-M),(C3-NL),(C4-NL),(C5-NH)
(C1-NH),(C2-M),(C3-NL),(C4-NL),(C5-M)
(C1-NH),(C2-M),(C3-NL),(C4-NL),(C5-NL)
(C1-NH),(C2-M),(C3-NL),(C4-NL),(C5-L)
(C1-NH),(C2-M),(C3-NL),(C4-L),(C5-H)
(C1-NH),(C2-M),(C3-NL),(C4-L),(C5-NH)
(C1-NH),(C2-M),(C3-NL),(C4-L),(C5-M)
(C1-NH),(C2-M),(C3-NL),(C4-L),(C5-NL)
(C1-NH),(C2-M),(C3-NL),(C4-L),(C5-L)
(C1-NH),(C2-M),(C3-L),(C4-H),(C5-H)
(C1-NH),(C2-M),(C3-L),(C4-H),(C5-NH)
(C1-NH),(C2-M),(C3-L),(C4-H),(C5-M)
(C1-NH),(C2-M),(C3-L),(C4-H),(C5-NL)
(C1-NH),(C2-M),(C3-L),(C4-H),(C5-L)
(C1-NH),(C2-M),(C3-L),(C4-NH),(C5-H)
(C1-NH),(C2-M),(C3-L),(C4-NH),(C5-NH)
(C1-NH),(C2-M),(C3-L),(C4-NH),(C5-M)
(C1-NH),(C2-M),(C3-L),(C4-NH),(C5-NL)
(C1-NH),(C2-M),(C3-L),(C4-NH),(C5-L)
(C1-NH),(C2-M),(C3-L),(C4-M),(C5-H)
(C1-NH),(C2-M),(C3-L),(C4-M),(C5-NH)
(C1-NH),(C2-M),(C3-L),(C4-M),(C5-M)
(C1-NH),(C2-M),(C3-L),(C4-M),(C5-NL)
(C1-NH),(C2-M),(C3-L),(C4-M),(C5-L)
(C1-NH),(C2-M),(C3-L),(C4-NL),(C5-H)
(C1-NH),(C2-M),(C3-L),(C4-NL),(C5-NH)
(C1-NH),(C2-M),(C3-L),(C4-NL),(C5-M)
(C1-NH),(C2-M),(C3-L),(C4-NL),(C5-NL)
(C1-NH),(C2-M),(C3-L),(C4-NL),(C5-L)
(C1-NH),(C2-M),(C3-L),(C4-L),(C5-H)
(C1-NH),(C2-M),(C3-L),(C4-L),(C5-NH)
(C1-NH),(C2-M),(C3-L),(C4-L),(C5-M)
(C1-NH),(C2-M),(C3-L),(C4-L),(C5-NL)
(C1-NH),(C2-M),(C3-L),(C4-L),(C5-L)
(C1-NH),(C2-NL),(C3-H),(C4-H),(C5-H)
(C1-NH),(C2-NL),(C3-H),(C4-H),(C5-NH)
(C1-NH),(C2-NL),(C3-H),(C4-H),(C5-M)
(C1-NH),(C2-NL),(C3-H),(C4-H),(C5-NL)
(C1-NH),(C2-NL),(C3-H),(C4-H),(C5-L)
(C1-NH),(C2-NL),(C3-H),(C4-NH),(C5-H)
(C1-NH),(C2-NL),(C3-H),(C4-NH),(C5-NH)
(C1-NH),(C2-NL),(C3-H),(C4-NH),(C5-M)
(C1-NH),(C2-NL),(C3-H),(C4-NH),(C5-NL)
(C1-NH),(C2-NL),(C3-H),(C4-NH),(C5-L)
(C1-NH),(C2-NL),(C3-H),(C4-M),(C5-H)
(C1-NH),(C2-NL),(C3-H),(C4-M),(C5-NH)
(C1-NH),(C2-NL),(C3-H),(C4-M),(C5-M)
(C1-NH),(C2-NL),(C3-H),(C4-M),(C5-NL)
(C1-NH),(C2-NL),(C3-H),(C4-M),(C5-L)
(C1-NH),(C2-NL),(C3-H),(C4-NL),(C5-H)
(C1-NH),(C2-NL),(C3-H),(C4-NL),(C5-NH)
(C1-NH),(C2-NL),(C3-H),(C4-NL),(C5-M)
(C1-NH),(C2-NL),(C3-H),(C4-NL),(C5-NL)
(C1-NH),(C2-NL),(C3-H),(C4-NL),(C5-L)
(C1-NH),(C2-NL),(C3-H),(C4-L),(C5-H)
(C1-NH),(C2-NL),(C3-H),(C4-L),(C5-NH)
(C1-NH),(C2-NL),(C3-H),(C4-L),(C5-M)
(C1-NH),(C2-NL),(C3-H),(C4-L),(C5-NL)
(C1-NH),(C2-NL),(C3-H),(C4-L),(C5-L)
(C1-NH),(C2-NL),(C3-NH),(C4-H),(C5-H)
(C1-NH),(C2-NL),(C3-NH),(C4-H),(C5-NH)
(C1-NH),(C2-NL),(C3-NH),(C4-H),(C5-M)
(C1-NH),(C2-NL),(C3-NH),(C4-H),(C5-NL)
(C1-NH),(C2-NL),(C3-NH),(C4-H),(C5-L)
(C1-NH),(C2-NL),(C3-NH),(C4-NH),(C5-H)
(C1-NH),(C2-NL),(C3-NH),(C4-NH),(C5-NH)
(C1-NH),(C2-NL),(C3-NH),(C4-NH),(C5-M)
(C1-NH),(C2-NL),(C3-NH),(C4-NH),(C5-NL)
(C1-NH),(C2-NL),(C3-NH),(C4-NH),(C5-L)
(C1-NH),(C2-NL),(C3-NH),(C4-M),(C5-H)
(C1-NH),(C2-NL),(C3-NH),(C4-M),(C5-NH)
(C1-NH),(C2-NL),(C3-NH),(C4-M),(C5-M)
(C1-NH),(C2-NL),(C3-NH),(C4-M),(C5-NL)
(C1-NH),(C2-NL),(C3-NH),(C4-M),(C5-L)
(C1-NH),(C2-NL),(C3-NH),(C4-NL),(C5-H)
(C1-NH),(C2-NL),(C3-NH),(C4-NL),(C5-NH)
(C1-NH),(C2-NL),(C3-NH),(C4-NL),(C5-M)
(C1-NH),(C2-NL),(C3-NH),(C4-NL),(C5-NL)
(C1-NH),(C2-NL),(C3-NH),(C4-NL),(C5-L)
(C1-NH),(C2-NL),(C3-NH),(C4-L),(C5-H)
(C1-NH),(C2-NL),(C3-NH),(C4-L),(C5-NH)
(C1-NH),(C2-NL),(C3-NH),(C4-L),(C5-M)
(C1-NH),(C2-NL),(C3-NH),(C4-L),(C5-NL)
(C1-NH),(C2-NL),(C3-NH),(C4-L),(C5-L)
(C1-NH),(C2-NL),(C3-M),(C4-H),(C5-H)
(C1-NH),(C2-NL),(C3-M),(C4-H),(C5-NH)
(C1-NH),(C2-NL),(C3-M),(C4-H),(C5-M)
(C1-NH),(C2-NL),(C3-M),(C4-H),(C5-NL)
(C1-NH),(C2-NL),(C3-M),(C4-H),(C5-L)
(C1-NH),(C2-NL),(C3-M),(C4-NH),(C5-H)
(C1-NH),(C2-NL),(C3-M),(C4-NH),(C5-NH)
(C1-NH),(C2-NL),(C3-M),(C4-NH),(C5-M)
(C1-NH),(C2-NL),(C3-M),(C4-NH),(C5-NL)
(C1-NH),(C2-NL),(C3-M),(C4-NH),(C5-L)
(C1-NH),(C2-NL),(C3-M),(C4-M),(C5-H)
(C1-NH),(C2-NL),(C3-M),(C4-M),(C5-NH)
(C1-NH),(C2-NL),(C3-M),(C4-M),(C5-M)
(C1-NH),(C2-NL),(C3-M),(C4-M),(C5-NL)
(C1-NH),(C2-NL),(C3-M),(C4-M),(C5-L)
(C1-NH),(C2-NL),(C3-M),(C4-NL),(C5-H)
(C1-NH),(C2-NL),(C3-M),(C4-NL),(C5-NH)
(C1-NH),(C2-NL),(C3-M),(C4-NL),(C5-M)
(C1-NH),(C2-NL),(C3-M),(C4-NL),(C5-NL)
(C1-NH),(C2-NL),(C3-M),(C4-NL),(C5-L)
(C1-NH),(C2-NL),(C3-M),(C4-L),(C5-H)
(C1-NH),(C2-NL),(C3-M),(C4-L),(C5-NH)
(C1-NH),(C2-NL),(C3-M),(C4-L),(C5-M)
(C1-NH),(C2-NL),(C3-M),(C4-L),(C5-NL)
(C1-NH),(C2-NL),(C3-M),(C4-L),(C5-L)
(C1-NH),(C2-NL),(C3-NL),(C4-H),(C5-H)
(C1-NH),(C2-NL),(C3-NL),(C4-H),(C5-NH)
(C1-NH),(C2-NL),(C3-NL),(C4-H),(C5-M)
(C1-NH),(C2-NL),(C3-NL),(C4-H),(C5-NL)
(C1-NH),(C2-NL),(C3-NL),(C4-H),(C5-L)
(C1-NH),(C2-NL),(C3-NL),(C4-NH),(C5-H)
(C1-NH),(C2-NL),(C3-NL),(C4-NH),(C5-NH)
(C1-NH),(C2-NL),(C3-NL),(C4-NH),(C5-M)
(C1-NH),(C2-NL),(C3-NL),(C4-NH),(C5-NL)
(C1-NH),(C2-NL),(C3-NL),(C4-NH),(C5-L)
(C1-NH),(C2-NL),(C3-NL),(C4-M),(C5-H)
(C1-NH),(C2-NL),(C3-NL),(C4-M),(C5-NH)
(C1-NH),(C2-NL),(C3-NL),(C4-M),(C5-M)
(C1-NH),(C2-NL),(C3-NL),(C4-M),(C5-NL)
(C1-NH),(C2-NL),(C3-NL),(C4-M),(C5-L)
(C1-NH),(C2-NL),(C3-NL),(C4-NL),(C5-H)
(C1-NH),(C2-NL),(C3-NL),(C4-NL),(C5-NH)
(C1-NH),(C2-NL),(C3-NL),(C4-NL),(C5-M)
(C1-NH),(C2-NL),(C3-NL),(C4-NL),(C5-NL)
(C1-NH),(C2-NL),(C3-NL),(C4-NL),(C5-L)
(C1-NH),(C2-NL),(C3-NL),(C4-L),(C5-H)
(C1-NH),(C2-NL),(C3-NL),(C4-L),(C5-NH)
(C1-NH),(C2-NL),(C3-NL),(C4-L),(C5-M)
(C1-NH),(C2-NL),(C3-NL),(C4-L),(C5-NL)
(C1-NH),(C2-NL),(C3-NL),(C4-L),(C5-L)
(C1-NH),(C2-NL),(C3-L),(C4-H),(C5-H)
(C1-NH),(C2-NL),(C3-L),(C4-H),(C5-NH)
(C1-NH),(C2-NL),(C3-L),(C4-H),(C5-M)
(C1-NH),(C2-NL),(C3-L),(C4-H),(C5-NL)
(C1-NH),(C2-NL),(C3-L),(C4-H),(C5-L)
(C1-NH),(C2-NL),(C3-L),(C4-NH),(C5-H)
(C1-NH),(C2-NL),(C3-L),(C4-NH),(C5-NH)
(C1-NH),(C2-NL),(C3-L),(C4-NH),(C5-M)
(C1-NH),(C2-NL),(C3-L),(C4-NH),(C5-NL)
(C1-NH),(C2-NL),(C3-L),(C4-NH),(C5-L)
(C1-NH),(C2-NL),(C3-L),(C4-M),(C5-H)
(C1-NH),(C2-NL),(C3-L),(C4-M),(C5-NH)
(C1-NH),(C2-NL),(C3-L),(C4-M),(C5-M)
(C1-NH),(C2-NL),(C3-L),(C4-M),(C5-NL)
(C1-NH),(C2-NL),(C3-L),(C4-M),(C5-L)
(C1-NH),(C2-NL),(C3-L),(C4-NL),(C5-H)
(C1-NH),(C2-NL),(C3-L),(C4-NL),(C5-NH)
(C1-NH),(C2-NL),(C3-L),(C4-NL),(C5-M)
(C1-NH),(C2-NL),(C3-L),(C4-NL),(C5-NL)
(C1-NH),(C2-NL),(C3-L),(C4-NL),(C5-L)
(C1-NH),(C2-NL),(C3-L),(C4-L),(C5-H)
(C1-NH),(C2-NL),(C3-L),(C4-L),(C5-NH)
(C1-NH),(C2-NL),(C3-L),(C4-L),(C5-M)
(C1-NH),(C2-NL),(C3-L),(C4-L),(C5-NL)
(C1-NH),(C2-NL),(C3-L),(C4-L),(C5-L)
(C1-NH),(C2-L),(C3-H),(C4-H),(C5-H)
(C1-NH),(C2-L),(C3-H),(C4-H),(C5-NH)
(C1-NH),(C2-L),(C3-H),(C4-H),(C5-M)
(C1-NH),(C2-L),(C3-H),(C4-H),(C5-NL)
(C1-NH),(C2-L),(C3-H),(C4-H),(C5-L)
(C1-NH),(C2-L),(C3-H),(C4-NH),(C5-H)
(C1-NH),(C2-L),(C3-H),(C4-NH),(C5-NH)
(C1-NH),(C2-L),(C3-H),(C4-NH),(C5-M)
(C1-NH),(C2-L),(C3-H),(C4-NH),(C5-NL)
(C1-NH),(C2-L),(C3-H),(C4-NH),(C5-L)
(C1-NH),(C2-L),(C3-H),(C4-M),(C5-H)
(C1-NH),(C2-L),(C3-H),(C4-M),(C5-NH)
(C1-NH),(C2-L),(C3-H),(C4-M),(C5-M)
(C1-NH),(C2-L),(C3-H),(C4-M),(C5-NL)
(C1-NH),(C2-L),(C3-H),(C4-M),(C5-L)
(C1-NH),(C2-L),(C3-H),(C4-NL),(C5-H)
(C1-NH),(C2-L),(C3-H),(C4-NL),(C5-NH)
(C1-NH),(C2-L),(C3-H),(C4-NL),(C5-M)
(C1-NH),(C2-L),(C3-H),(C4-NL),(C5-NL)
(C1-NH),(C2-L),(C3-H),(C4-NL),(C5-L)
(C1-NH),(C2-L),(C3-H),(C4-L),(C5-H)
(C1-NH),(C2-L),(C3-H),(C4-L),(C5-NH)
(C1-NH),(C2-L),(C3-H),(C4-L),(C5-M)
(C1-NH),(C2-L),(C3-H),(C4-L),(C5-NL)
(C1-NH),(C2-L),(C3-H),(C4-L),(C5-L)
(C1-NH),(C2-L),(C3-NH),(C4-H),(C5-H)
(C1-NH),(C2-L),(C3-NH),(C4-H),(C5-NH)
(C1-NH),(C2-L),(C3-NH),(C4-H),(C5-M)
(C1-NH),(C2-L),(C3-NH),(C4-H),(C5-NL)
(C1-NH),(C2-L),(C3-NH),(C4-H),(C5-L)
(C1-NH),(C2-L),(C3-NH),(C4-NH),(C5-H)
(C1-NH),(C2-L),(C3-NH),(C4-NH),(C5-NH)
(C1-NH),(C2-L),(C3-NH),(C4-NH),(C5-M)
(C1-NH),(C2-L),(C3-NH),(C4-NH),(C5-NL)
(C1-NH),(C2-L),(C3-NH),(C4-NH),(C5-L)
(C1-NH),(C2-L),(C3-NH),(C4-M),(C5-H)
(C1-NH),(C2-L),(C3-NH),(C4-M),(C5-NH)
(C1-NH),(C2-L),(C3-NH),(C4-M),(C5-M)
(C1-NH),(C2-L),(C3-NH),(C4-M),(C5-NL)
(C1-NH),(C2-L),(C3-NH),(C4-M),(C5-L)
(C1-NH),(C2-L),(C3-NH),(C4-NL),(C5-H)
(C1-NH),(C2-L),(C3-NH),(C4-NL),(C5-NH)
(C1-NH),(C2-L),(C3-NH),(C4-NL),(C5-M)
(C1-NH),(C2-L),(C3-NH),(C4-NL),(C5-NL)
(C1-NH),(C2-L),(C3-NH),(C4-NL),(C5-L)
(C1-NH),(C2-L),(C3-NH),(C4-L),(C5-H)
(C1-NH),(C2-L),(C3-NH),(C4-L),(C5-NH)
(C1-NH),(C2-L),(C3-NH),(C4-L),(C5-M)
(C1-NH),(C2-L),(C3-NH),(C4-L),(C5-NL)
(C1-NH),(C2-L),(C3-NH),(C4-L),(C5-L)
(C1-NH),(C2-L),(C3-M),(C4-H),(C5-H)
(C1-NH),(C2-L),(C3-M),(C4-H),(C5-NH)
(C1-NH),(C2-L),(C3-M),(C4-H),(C5-M)
(C1-NH),(C2-L),(C3-M),(C4-H),(C5-NL)
(C1-NH),(C2-L),(C3-M),(C4-H),(C5-L)
(C1-NH),(C2-L),(C3-M),(C4-NH),(C5-H)
(C1-NH),(C2-L),(C3-M),(C4-NH),(C5-NH)
(C1-NH),(C2-L),(C3-M),(C4-NH),(C5-M)
(C1-NH),(C2-L),(C3-M),(C4-NH),(C5-NL)
(C1-NH),(C2-L),(C3-M),(C4-NH),(C5-L)
(C1-NH),(C2-L),(C3-M),(C4-M),(C5-H)
(C1-NH),(C2-L),(C3-M),(C4-M),(C5-NH)
(C1-NH),(C2-L),(C3-M),(C4-M),(C5-M)
(C1-NH),(C2-L),(C3-M),(C4-M),(C5-NL)
(C1-NH),(C2-L),(C3-M),(C4-M),(C5-L)
(C1-NH),(C2-L),(C3-M),(C4-NL),(C5-H)
(C1-NH),(C2-L),(C3-M),(C4-NL),(C5-NH)
(C1-NH),(C2-L),(C3-M),(C4-NL),(C5-M)
(C1-NH),(C2-L),(C3-M),(C4-NL),(C5-NL)
(C1-NH),(C2-L),(C3-M),(C4-NL),(C5-L)
(C1-NH),(C2-L),(C3-M),(C4-L),(C5-H)
(C1-NH),(C2-L),(C3-M),(C4-L),(C5-NH)
(C1-NH),(C2-L),(C3-M),(C4-L),(C5-M)
(C1-NH),(C2-L),(C3-M),(C4-L),(C5-NL)
(C1-NH),(C2-L),(C3-M),(C4-L),(C5-L)
(C1-NH),(C2-L),(C3-NL),(C4-H),(C5-H)
(C1-NH),(C2-L),(C3-NL),(C4-H),(C5-NH)
(C1-NH),(C2-L),(C3-NL),(C4-H),(C5-M)
(C1-NH),(C2-L),(C3-NL),(C4-H),(C5-NL)
(C1-NH),(C2-L),(C3-NL),(C4-H),(C5-L)
(C1-NH),(C2-L),(C3-NL),(C4-NH),(C5-H)
(C1-NH),(C2-L),(C3-NL),(C4-NH),(C5-NH)
(C1-NH),(C2-L),(C3-NL),(C4-NH),(C5-M)
(C1-NH),(C2-L),(C3-NL),(C4-NH),(C5-NL)
(C1-NH),(C2-L),(C3-NL),(C4-NH),(C5-L)
(C1-NH),(C2-L),(C3-NL),(C4-M),(C5-H)
(C1-NH),(C2-L),(C3-NL),(C4-M),(C5-NH)
(C1-NH),(C2-L),(C3-NL),(C4-M),(C5-M)
(C1-NH),(C2-L),(C3-NL),(C4-M),(C5-NL)
(C1-NH),(C2-L),(C3-NL),(C4-M),(C5-L)
(C1-NH),(C2-L),(C3-NL),(C4-NL),(C5-H)
(C1-NH),(C2-L),(C3-NL),(C4-NL),(C5-NH)
(C1-NH),(C2-L),(C3-NL),(C4-NL),(C5-M)
(C1-NH),(C2-L),(C3-NL),(C4-NL),(C5-NL)
(C1-NH),(C2-L),(C3-NL),(C4-NL),(C5-L)
(C1-NH),(C2-L),(C3-NL),(C4-L),(C5-H)
(C1-NH),(C2-L),(C3-NL),(C4-L),(C5-NH)
(C1-NH),(C2-L),(C3-NL),(C4-L),(C5-M)
(C1-NH),(C2-L),(C3-NL),(C4-L),(C5-NL)
(C1-NH),(C2-L),(C3-NL),(C4-L),(C5-L)
(C1-NH),(C2-L),(C3-L),(C4-H),(C5-H)
(C1-NH),(C2-L),(C3-L),(C4-H),(C5-NH)
(C1-NH),(C2-L),(C3-L),(C4-H),(C5-M)
(C1-NH),(C2-L),(C3-L),(C4-H),(C5-NL)
(C1-NH),(C2-L),(C3-L),(C4-H),(C5-L)
(C1-NH),(C2-L),(C3-L),(C4-NH),(C5-H)
(C1-NH),(C2-L),(C3-L),(C4-NH),(C5-NH)
(C1-NH),(C2-L),(C3-L),(C4-NH),(C5-M)
(C1-NH),(C2-L),(C3-L),(C4-NH),(C5-NL)
(C1-NH),(C2-L),(C3-L),(C4-NH),(C5-L)
(C1-NH),(C2-L),(C3-L),(C4-M),(C5-H)
(C1-NH),(C2-L),(C3-L),(C4-M),(C5-NH)
(C1-NH),(C2-L),(C3-L),(C4-M),(C5-M)
(C1-NH),(C2-L),(C3-L),(C4-M),(C5-NL)
(C1-NH),(C2-L),(C3-L),(C4-M),(C5-L)
(C1-NH),(C2-L),(C3-L),(C4-NL),(C5-H)
(C1-NH),(C2-L),(C3-L),(C4-NL),(C5-NH)
(C1-NH),(C2-L),(C3-L),(C4-NL),(C5-M)
(C1-NH),(C2-L),(C3-L),(C4-NL),(C5-NL)
(C1-NH),(C2-L),(C3-L),(C4-NL),(C5-L)
(C1-NH),(C2-L),(C3-L),(C4-L),(C5-H)
(C1-NH),(C2-L),(C3-L),(C4-L),(C5-NH)
(C1-NH),(C2-L),(C3-L),(C4-L),(C5-M)
(C1-NH),(C2-L),(C3-L),(C4-L),(C5-NL)
(C1-NH),(C2-L),(C3-L),(C4-L),(C5-L)
(C1-M),(C2-H),(C3-H),(C4-H),(C5-H)
(C1-M),(C2-H),(C3-H),(C4-H),(C5-NH)
(C1-M),(C2-H),(C3-H),(C4-H),(C5-M)
(C1-M),(C2-H),(C3-H),(C4-H),(C5-NL)
(C1-M),(C2-H),(C3-H),(C4-H),(C5-L)
(C1-M),(C2-H),(C3-H),(C4-NH),(C5-H)
(C1-M),(C2-H),(C3-H),(C4-NH),(C5-NH)
(C1-M),(C2-H),(C3-H),(C4-NH),(C5-M)
(C1-M),(C2-H),(C3-H),(C4-NH),(C5-NL)
(C1-M),(C2-H),(C3-H),(C4-NH),(C5-L)
(C1-M),(C2-H),(C3-H),(C4-M),(C5-H)
(C1-M),(C2-H),(C3-H),(C4-M),(C5-NH)
(C1-M),(C2-H),(C3-H),(C4-M),(C5-M)
(C1-M),(C2-H),(C3-H),(C4-M),(C5-NL)
(C1-M),(C2-H),(C3-H),(C4-M),(C5-L)
(C1-M),(C2-H),(C3-H),(C4-NL),(C5-H)
(C1-M),(C2-H),(C3-H),(C4-NL),(C5-NH)
(C1-M),(C2-H),(C3-H),(C4-NL),(C5-M)
(C1-M),(C2-H),(C3-H),(C4-NL),(C5-NL)
(C1-M),(C2-H),(C3-H),(C4-NL),(C5-L)
(C1-M),(C2-H),(C3-H),(C4-L),(C5-H)
(C1-M),(C2-H),(C3-H),(C4-L),(C5-NH)
(C1-M),(C2-H),(C3-H),(C4-L),(C5-M)
(C1-M),(C2-H),(C3-H),(C4-L),(C5-NL)
(C1-M),(C2-H),(C3-H),(C4-L),(C5-L)
(C1-M),(C2-H),(C3-NH),(C4-H),(C5-H)
(C1-M),(C2-H),(C3-NH),(C4-H),(C5-NH)
(C1-M),(C2-H),(C3-NH),(C4-H),(C5-M)
(C1-M),(C2-H),(C3-NH),(C4-H),(C5-NL)
(C1-M),(C2-H),(C3-NH),(C4-H),(C5-L)
(C1-M),(C2-H),(C3-NH),(C4-NH),(C5-H)
(C1-M),(C2-H),(C3-NH),(C4-NH),(C5-NH)
(C1-M),(C2-H),(C3-NH),(C4-NH),(C5-M)
(C1-M),(C2-H),(C3-NH),(C4-NH),(C5-NL)
(C1-M),(C2-H),(C3-NH),(C4-NH),(C5-L)
(C1-M),(C2-H),(C3-NH),(C4-M),(C5-H)
(C1-M),(C2-H),(C3-NH),(C4-M),(C5-NH)
(C1-M),(C2-H),(C3-NH),(C4-M),(C5-M)
(C1-M),(C2-H),(C3-NH),(C4-M),(C5-NL)
(C1-M),(C2-H),(C3-NH),(C4-M),(C5-L)
(C1-M),(C2-H),(C3-NH),(C4-NL),(C5-H)
(C1-M),(C2-H),(C3-NH),(C4-NL),(C5-NH)
(C1-M),(C2-H),(C3-NH),(C4-NL),(C5-M)
(C1-M),(C2-H),(C3-NH),(C4-NL),(C5-NL)
(C1-M),(C2-H),(C3-NH),(C4-NL),(C5-L)
(C1-M),(C2-H),(C3-NH),(C4-L),(C5-H)
(C1-M),(C2-H),(C3-NH),(C4-L),(C5-NH)
(C1-M),(C2-H),(C3-NH),(C4-L),(C5-M)
(C1-M),(C2-H),(C3-NH),(C4-L),(C5-NL)
(C1-M),(C2-H),(C3-NH),(C4-L),(C5-L)
(C1-M),(C2-H),(C3-M),(C4-H),(C5-H)
(C1-M),(C2-H),(C3-M),(C4-H),(C5-NH)
(C1-M),(C2-H),(C3-M),(C4-H),(C5-M)
(C1-M),(C2-H),(C3-M),(C4-H),(C5-NL)
(C1-M),(C2-H),(C3-M),(C4-H),(C5-L)
(C1-M),(C2-H),(C3-M),(C4-NH),(C5-H)
(C1-M),(C2-H),(C3-M),(C4-NH),(C5-NH)
(C1-M),(C2-H),(C3-M),(C4-NH),(C5-M)
(C1-M),(C2-H),(C3-M),(C4-NH),(C5-NL)
(C1-M),(C2-H),(C3-M),(C4-NH),(C5-L)
(C1-M),(C2-H),(C3-M),(C4-M),(C5-H)
(C1-M),(C2-H),(C3-M),(C4-M),(C5-NH)
(C1-M),(C2-H),(C3-M),(C4-M),(C5-M)
(C1-M),(C2-H),(C3-M),(C4-M),(C5-NL)
(C1-M),(C2-H),(C3-M),(C4-M),(C5-L)
(C1-M),(C2-H),(C3-M),(C4-NL),(C5-H)
(C1-M),(C2-H),(C3-M),(C4-NL),(C5-NH)
(C1-M),(C2-H),(C3-M),(C4-NL),(C5-M)
(C1-M),(C2-H),(C3-M),(C4-NL),(C5-NL)
(C1-M),(C2-H),(C3-M),(C4-NL),(C5-L)
(C1-M),(C2-H),(C3-M),(C4-L),(C5-H)
(C1-M),(C2-H),(C3-M),(C4-L),(C5-NH)
(C1-M),(C2-H),(C3-M),(C4-L),(C5-M)
(C1-M),(C2-H),(C3-M),(C4-L),(C5-NL)
(C1-M),(C2-H),(C3-M),(C4-L),(C5-L)
(C1-M),(C2-H),(C3-NL),(C4-H),(C5-H)
(C1-M),(C2-H),(C3-NL),(C4-H),(C5-NH)
(C1-M),(C2-H),(C3-NL),(C4-H),(C5-M)
(C1-M),(C2-H),(C3-NL),(C4-H),(C5-NL)
(C1-M),(C2-H),(C3-NL),(C4-H),(C5-L)
(C1-M),(C2-H),(C3-NL),(C4-NH),(C5-H)
(C1-M),(C2-H),(C3-NL),(C4-NH),(C5-NH)
(C1-M),(C2-H),(C3-NL),(C4-NH),(C5-M)
(C1-M),(C2-H),(C3-NL),(C4-NH),(C5-NL)
(C1-M),(C2-H),(C3-NL),(C4-NH),(C5-L)
(C1-M),(C2-H),(C3-NL),(C4-M),(C5-H)
(C1-M),(C2-H),(C3-NL),(C4-M),(C5-NH)
(C1-M),(C2-H),(C3-NL),(C4-M),(C5-M)
(C1-M),(C2-H),(C3-NL),(C4-M),(C5-NL)
(C1-M),(C2-H),(C3-NL),(C4-M),(C5-L)
(C1-M),(C2-H),(C3-NL),(C4-NL),(C5-H)
(C1-M),(C2-H),(C3-NL),(C4-NL),(C5-NH)
(C1-M),(C2-H),(C3-NL),(C4-NL),(C5-M)
(C1-M),(C2-H),(C3-NL),(C4-NL),(C5-NL)
(C1-M),(C2-H),(C3-NL),(C4-NL),(C5-L)
(C1-M),(C2-H),(C3-NL),(C4-L),(C5-H)
(C1-M),(C2-H),(C3-NL),(C4-L),(C5-NH)
(C1-M),(C2-H),(C3-NL),(C4-L),(C5-M)
(C1-M),(C2-H),(C3-NL),(C4-L),(C5-NL)
(C1-M),(C2-H),(C3-NL),(C4-L),(C5-L)
(C1-M),(C2-H),(C3-L),(C4-H),(C5-H)
(C1-M),(C2-H),(C3-L),(C4-H),(C5-NH)
(C1-M),(C2-H),(C3-L),(C4-H),(C5-M)
(C1-M),(C2-H),(C3-L),(C4-H),(C5-NL)
(C1-M),(C2-H),(C3-L),(C4-H),(C5-L)
(C1-M),(C2-H),(C3-L),(C4-NH),(C5-H)
(C1-M),(C2-H),(C3-L),(C4-NH),(C5-NH)
(C1-M),(C2-H),(C3-L),(C4-NH),(C5-M)
(C1-M),(C2-H),(C3-L),(C4-NH),(C5-NL)
(C1-M),(C2-H),(C3-L),(C4-NH),(C5-L)
(C1-M),(C2-H),(C3-L),(C4-M),(C5-H)
(C1-M),(C2-H),(C3-L),(C4-M),(C5-NH)
(C1-M),(C2-H),(C3-L),(C4-M),(C5-M)
(C1-M),(C2-H),(C3-L),(C4-M),(C5-NL)
(C1-M),(C2-H),(C3-L),(C4-M),(C5-L)
(C1-M),(C2-H),(C3-L),(C4-NL),(C5-H)
(C1-M),(C2-H),(C3-L),(C4-NL),(C5-NH)
(C1-M),(C2-H),(C3-L),(C4-NL),(C5-M)
(C1-M),(C2-H),(C3-L),(C4-NL),(C5-NL)
(C1-M),(C2-H),(C3-L),(C4-NL),(C5-L)
(C1-M),(C2-H),(C3-L),(C4-L),(C5-H)
(C1-M),(C2-H),(C3-L),(C4-L),(C5-NH)
(C1-M),(C2-H),(C3-L),(C4-L),(C5-M)
(C1-M),(C2-H),(C3-L),(C4-L),(C5-NL)
(C1-M),(C2-H),(C3-L),(C4-L),(C5-L)
(C1-M),(C2-NH),(C3-H),(C4-H),(C5-H)
(C1-M),(C2-NH),(C3-H),(C4-H),(C5-NH)
(C1-M),(C2-NH),(C3-H),(C4-H),(C5-M)
(C1-M),(C2-NH),(C3-H),(C4-H),(C5-NL)
(C1-M),(C2-NH),(C3-H),(C4-H),(C5-L)
(C1-M),(C2-NH),(C3-H),(C4-NH),(C5-H)
(C1-M),(C2-NH),(C3-H),(C4-NH),(C5-NH)
(C1-M),(C2-NH),(C3-H),(C4-NH),(C5-M)
(C1-M),(C2-NH),(C3-H),(C4-NH),(C5-NL)
(C1-M),(C2-NH),(C3-H),(C4-NH),(C5-L)
(C1-M),(C2-NH),(C3-H),(C4-M),(C5-H)
(C1-M),(C2-NH),(C3-H),(C4-M),(C5-NH)
(C1-M),(C2-NH),(C3-H),(C4-M),(C5-M)
(C1-M),(C2-NH),(C3-H),(C4-M),(C5-NL)
(C1-M),(C2-NH),(C3-H),(C4-M),(C5-L)
(C1-M),(C2-NH),(C3-H),(C4-NL),(C5-H)
(C1-M),(C2-NH),(C3-H),(C4-NL),(C5-NH)
(C1-M),(C2-NH),(C3-H),(C4-NL),(C5-M)
(C1-M),(C2-NH),(C3-H),(C4-NL),(C5-NL)
(C1-M),(C2-NH),(C3-H),(C4-NL),(C5-L)
(C1-M),(C2-NH),(C3-H),(C4-L),(C5-H)
(C1-M),(C2-NH),(C3-H),(C4-L),(C5-NH)
(C1-M),(C2-NH),(C3-H),(C4-L),(C5-M)
(C1-M),(C2-NH),(C3-H),(C4-L),(C5-NL)
(C1-M),(C2-NH),(C3-H),(C4-L),(C5-L)
(C1-M),(C2-NH),(C3-NH),(C4-H),(C5-H)
(C1-M),(C2-NH),(C3-NH),(C4-H),(C5-NH)
(C1-M),(C2-NH),(C3-NH),(C4-H),(C5-M)
(C1-M),(C2-NH),(C3-NH),(C4-H),(C5-NL)
(C1-M),(C2-NH),(C3-NH),(C4-H),(C5-L)
(C1-M),(C2-NH),(C3-NH),(C4-NH),(C5-H)
(C1-M),(C2-NH),(C3-NH),(C4-NH),(C5-NH)
(C1-M),(C2-NH),(C3-NH),(C4-NH),(C5-M)
(C1-M),(C2-NH),(C3-NH),(C4-NH),(C5-NL)
(C1-M),(C2-NH),(C3-NH),(C4-NH),(C5-L)
(C1-M),(C2-NH),(C3-NH),(C4-M),(C5-H)
(C1-M),(C2-NH),(C3-NH),(C4-M),(C5-NH)
(C1-M),(C2-NH),(C3-NH),(C4-M),(C5-M)
(C1-M),(C2-NH),(C3-NH),(C4-M),(C5-NL)
(C1-M),(C2-NH),(C3-NH),(C4-M),(C5-L)
(C1-M),(C2-NH),(C3-NH),(C4-NL),(C5-H)
(C1-M),(C2-NH),(C3-NH),(C4-NL),(C5-NH)
(C1-M),(C2-NH),(C3-NH),(C4-NL),(C5-M)
(C1-M),(C2-NH),(C3-NH),(C4-NL),(C5-NL)
(C1-M),(C2-NH),(C3-NH),(C4-NL),(C5-L)
(C1-M),(C2-NH),(C3-NH),(C4-L),(C5-H)
(C1-M),(C2-NH),(C3-NH),(C4-L),(C5-NH)
(C1-M),(C2-NH),(C3-NH),(C4-L),(C5-M)
(C1-M),(C2-NH),(C3-NH),(C4-L),(C5-NL)
(C1-M),(C2-NH),(C3-NH),(C4-L),(C5-L)
(C1-M),(C2-NH),(C3-M),(C4-H),(C5-H)
(C1-M),(C2-NH),(C3-M),(C4-H),(C5-NH)
(C1-M),(C2-NH),(C3-M),(C4-H),(C5-M)
(C1-M),(C2-NH),(C3-M),(C4-H),(C5-NL)
(C1-M),(C2-NH),(C3-M),(C4-H),(C5-L)
(C1-M),(C2-NH),(C3-M),(C4-NH),(C5-H)
(C1-M),(C2-NH),(C3-M),(C4-NH),(C5-NH)
(C1-M),(C2-NH),(C3-M),(C4-NH),(C5-M)
(C1-M),(C2-NH),(C3-M),(C4-NH),(C5-NL)
(C1-M),(C2-NH),(C3-M),(C4-NH),(C5-L)
(C1-M),(C2-NH),(C3-M),(C4-M),(C5-H)
(C1-M),(C2-NH),(C3-M),(C4-M),(C5-NH)
(C1-M),(C2-NH),(C3-M),(C4-M),(C5-M)
(C1-M),(C2-NH),(C3-M),(C4-M),(C5-NL)
(C1-M),(C2-NH),(C3-M),(C4-M),(C5-L)
(C1-M),(C2-NH),(C3-M),(C4-NL),(C5-H)
(C1-M),(C2-NH),(C3-M),(C4-NL),(C5-NH)
(C1-M),(C2-NH),(C3-M),(C4-NL),(C5-M)
(C1-M),(C2-NH),(C3-M),(C4-NL),(C5-NL)
(C1-M),(C2-NH),(C3-M),(C4-NL),(C5-L)
(C1-M),(C2-NH),(C3-M),(C4-L),(C5-H)
(C1-M),(C2-NH),(C3-M),(C4-L),(C5-NH)
(C1-M),(C2-NH),(C3-M),(C4-L),(C5-M)
(C1-M),(C2-NH),(C3-M),(C4-L),(C5-NL)
(C1-M),(C2-NH),(C3-M),(C4-L),(C5-L)
(C1-M),(C2-NH),(C3-NL),(C4-H),(C5-H)
(C1-M),(C2-NH),(C3-NL),(C4-H),(C5-NH)
(C1-M),(C2-NH),(C3-NL),(C4-H),(C5-M)
(C1-M),(C2-NH),(C3-NL),(C4-H),(C5-NL)
(C1-M),(C2-NH),(C3-NL),(C4-H),(C5-L)
(C1-M),(C2-NH),(C3-NL),(C4-NH),(C5-H)
(C1-M),(C2-NH),(C3-NL),(C4-NH),(C5-NH)
(C1-M),(C2-NH),(C3-NL),(C4-NH),(C5-M)
(C1-M),(C2-NH),(C3-NL),(C4-NH),(C5-NL)
(C1-M),(C2-NH),(C3-NL),(C4-NH),(C5-L)
(C1-M),(C2-NH),(C3-NL),(C4-M),(C5-H)
(C1-M),(C2-NH),(C3-NL),(C4-M),(C5-NH)
(C1-M),(C2-NH),(C3-NL),(C4-M),(C5-M)
(C1-M),(C2-NH),(C3-NL),(C4-M),(C5-NL)
(C1-M),(C2-NH),(C3-NL),(C4-M),(C5-L)
(C1-M),(C2-NH),(C3-NL),(C4-NL),(C5-H)
(C1-M),(C2-NH),(C3-NL),(C4-NL),(C5-NH)
(C1-M),(C2-NH),(C3-NL),(C4-NL),(C5-M)
(C1-M),(C2-NH),(C3-NL),(C4-NL),(C5-NL)
(C1-M),(C2-NH),(C3-NL),(C4-NL),(C5-L)
(C1-M),(C2-NH),(C3-NL),(C4-L),(C5-H)
(C1-M),(C2-NH),(C3-NL),(C4-L),(C5-NH)
(C1-M),(C2-NH),(C3-NL),(C4-L),(C5-M)
(C1-M),(C2-NH),(C3-NL),(C4-L),(C5-NL)
(C1-M),(C2-NH),(C3-NL),(C4-L),(C5-L)
(C1-M),(C2-NH),(C3-L),(C4-H),(C5-H)
(C1-M),(C2-NH),(C3-L),(C4-H),(C5-NH)
(C1-M),(C2-NH),(C3-L),(C4-H),(C5-M)
(C1-M),(C2-NH),(C3-L),(C4-H),(C5-NL)
(C1-M),(C2-NH),(C3-L),(C4-H),(C5-L)
(C1-M),(C2-NH),(C3-L),(C4-NH),(C5-H)
(C1-M),(C2-NH),(C3-L),(C4-NH),(C5-NH)
(C1-M),(C2-NH),(C3-L),(C4-NH),(C5-M)
(C1-M),(C2-NH),(C3-L),(C4-NH),(C5-NL)
(C1-M),(C2-NH),(C3-L),(C4-NH),(C5-L)
(C1-M),(C2-NH),(C3-L),(C4-M),(C5-H)
(C1-M),(C2-NH),(C3-L),(C4-M),(C5-NH)
(C1-M),(C2-NH),(C3-L),(C4-M),(C5-M)
(C1-M),(C2-NH),(C3-L),(C4-M),(C5-NL)
(C1-M),(C2-NH),(C3-L),(C4-M),(C5-L)
(C1-M),(C2-NH),(C3-L),(C4-NL),(C5-H)
(C1-M),(C2-NH),(C3-L),(C4-NL),(C5-NH)
(C1-M),(C2-NH),(C3-L),(C4-NL),(C5-M)
(C1-M),(C2-NH),(C3-L),(C4-NL),(C5-NL)
(C1-M),(C2-NH),(C3-L),(C4-NL),(C5-L)
(C1-M),(C2-NH),(C3-L),(C4-L),(C5-H)
(C1-M),(C2-NH),(C3-L),(C4-L),(C5-NH)
(C1-M),(C2-NH),(C3-L),(C4-L),(C5-M)
(C1-M),(C2-NH),(C3-L),(C4-L),(C5-NL)
(C1-M),(C2-NH),(C3-L),(C4-L),(C5-L)
(C1-M),(C2-M),(C3-H),(C4-H),(C5-H)
(C1-M),(C2-M),(C3-H),(C4-H),(C5-NH)
(C1-M),(C2-M),(C3-H),(C4-H),(C5-M)
(C1-M),(C2-M),(C3-H),(C4-H),(C5-NL)
(C1-M),(C2-M),(C3-H),(C4-H),(C5-L)
(C1-M),(C2-M),(C3-H),(C4-NH),(C5-H)
(C1-M),(C2-M),(C3-H),(C4-NH),(C5-NH)
(C1-M),(C2-M),(C3-H),(C4-NH),(C5-M)
(C1-M),(C2-M),(C3-H),(C4-NH),(C5-NL)
(C1-M),(C2-M),(C3-H),(C4-NH),(C5-L)
(C1-M),(C2-M),(C3-H),(C4-M),(C5-H)
(C1-M),(C2-M),(C3-H),(C4-M),(C5-NH)
(C1-M),(C2-M),(C3-H),(C4-M),(C5-M)
(C1-M),(C2-M),(C3-H),(C4-M),(C5-NL)
(C1-M),(C2-M),(C3-H),(C4-M),(C5-L)
(C1-M),(C2-M),(C3-H),(C4-NL),(C5-H)
(C1-M),(C2-M),(C3-H),(C4-NL),(C5-NH)
(C1-M),(C2-M),(C3-H),(C4-NL),(C5-M)
(C1-M),(C2-M),(C3-H),(C4-NL),(C5-NL)
(C1-M),(C2-M),(C3-H),(C4-NL),(C5-L)
(C1-M),(C2-M),(C3-H),(C4-L),(C5-H)
(C1-M),(C2-M),(C3-H),(C4-L),(C5-NH)
(C1-M),(C2-M),(C3-H),(C4-L),(C5-M)
(C1-M),(C2-M),(C3-H),(C4-L),(C5-NL)
(C1-M),(C2-M),(C3-H),(C4-L),(C5-L)
(C1-M),(C2-M),(C3-NH),(C4-H),(C5-H)
(C1-M),(C2-M),(C3-NH),(C4-H),(C5-NH)
(C1-M),(C2-M),(C3-NH),(C4-H),(C5-M)
(C1-M),(C2-M),(C3-NH),(C4-H),(C5-NL)
(C1-M),(C2-M),(C3-NH),(C4-H),(C5-L)
(C1-M),(C2-M),(C3-NH),(C4-NH),(C5-H)
(C1-M),(C2-M),(C3-NH),(C4-NH),(C5-NH)
(C1-M),(C2-M),(C3-NH),(C4-NH),(C5-M)
(C1-M),(C2-M),(C3-NH),(C4-NH),(C5-NL)
(C1-M),(C2-M),(C3-NH),(C4-NH),(C5-L)
(C1-M),(C2-M),(C3-NH),(C4-M),(C5-H)
(C1-M),(C2-M),(C3-NH),(C4-M),(C5-NH)
(C1-M),(C2-M),(C3-NH),(C4-M),(C5-M)
(C1-M),(C2-M),(C3-NH),(C4-M),(C5-NL)
(C1-M),(C2-M),(C3-NH),(C4-M),(C5-L)
(C1-M),(C2-M),(C3-NH),(C4-NL),(C5-H)
(C1-M),(C2-M),(C3-NH),(C4-NL),(C5-NH)
(C1-M),(C2-M),(C3-NH),(C4-NL),(C5-M)
(C1-M),(C2-M),(C3-NH),(C4-NL),(C5-NL)
(C1-M),(C2-M),(C3-NH),(C4-NL),(C5-L)
(C1-M),(C2-M),(C3-NH),(C4-L),(C5-H)
(C1-M),(C2-M),(C3-NH),(C4-L),(C5-NH)
(C1-M),(C2-M),(C3-NH),(C4-L),(C5-M)
(C1-M),(C2-M),(C3-NH),(C4-L),(C5-NL)
(C1-M),(C2-M),(C3-NH),(C4-L),(C5-L)
(C1-M),(C2-M),(C3-M),(C4-H),(C5-H)
(C1-M),(C2-M),(C3-M),(C4-H),(C5-NH)
(C1-M),(C2-M),(C3-M),(C4-H),(C5-M)
(C1-M),(C2-M),(C3-M),(C4-H),(C5-NL)
(C1-M),(C2-M),(C3-M),(C4-H),(C5-L)
(C1-M),(C2-M),(C3-M),(C4-NH),(C5-H)
(C1-M),(C2-M),(C3-M),(C4-NH),(C5-NH)
(C1-M),(C2-M),(C3-M),(C4-NH),(C5-M)
(C1-M),(C2-M),(C3-M),(C4-NH),(C5-NL)
(C1-M),(C2-M),(C3-M),(C4-NH),(C5-L)
(C1-M),(C2-M),(C3-M),(C4-M),(C5-H)
(C1-M),(C2-M),(C3-M),(C4-M),(C5-NH)
(C1-M),(C2-M),(C3-M),(C4-M),(C5-M)
(C1-M),(C2-M),(C3-M),(C4-M),(C5-NL)
(C1-M),(C2-M),(C3-M),(C4-M),(C5-L)
(C1-M),(C2-M),(C3-M),(C4-NL),(C5-H)
(C1-M),(C2-M),(C3-M),(C4-NL),(C5-NH)
(C1-M),(C2-M),(C3-M),(C4-NL),(C5-M)
(C1-M),(C2-M),(C3-M),(C4-NL),(C5-NL)
(C1-M),(C2-M),(C3-M),(C4-NL),(C5-L)
(C1-M),(C2-M),(C3-M),(C4-L),(C5-H)
(C1-M),(C2-M),(C3-M),(C4-L),(C5-NH)
(C1-M),(C2-M),(C3-M),(C4-L),(C5-M)
(C1-M),(C2-M),(C3-M),(C4-L),(C5-NL)
(C1-M),(C2-M),(C3-M),(C4-L),(C5-L)
(C1-M),(C2-M),(C3-NL),(C4-H),(C5-H)
(C1-M),(C2-M),(C3-NL),(C4-H),(C5-NH)
(C1-M),(C2-M),(C3-NL),(C4-H),(C5-M)
(C1-M),(C2-M),(C3-NL),(C4-H),(C5-NL)
(C1-M),(C2-M),(C3-NL),(C4-H),(C5-L)
(C1-M),(C2-M),(C3-NL),(C4-NH),(C5-H)
(C1-M),(C2-M),(C3-NL),(C4-NH),(C5-NH)
(C1-M),(C2-M),(C3-NL),(C4-NH),(C5-M)
(C1-M),(C2-M),(C3-NL),(C4-NH),(C5-NL)
(C1-M),(C2-M),(C3-NL),(C4-NH),(C5-L)
(C1-M),(C2-M),(C3-NL),(C4-M),(C5-H)
(C1-M),(C2-M),(C3-NL),(C4-M),(C5-NH)
(C1-M),(C2-M),(C3-NL),(C4-M),(C5-M)
(C1-M),(C2-M),(C3-NL),(C4-M),(C5-NL)
(C1-M),(C2-M),(C3-NL),(C4-M),(C5-L)
(C1-M),(C2-M),(C3-NL),(C4-NL),(C5-H)
(C1-M),(C2-M),(C3-NL),(C4-NL),(C5-NH)
(C1-M),(C2-M),(C3-NL),(C4-NL),(C5-M)
(C1-M),(C2-M),(C3-NL),(C4-NL),(C5-NL)
(C1-M),(C2-M),(C3-NL),(C4-NL),(C5-L)
(C1-M),(C2-M),(C3-NL),(C4-L),(C5-H)
(C1-M),(C2-M),(C3-NL),(C4-L),(C5-NH)
(C1-M),(C2-M),(C3-NL),(C4-L),(C5-M)
(C1-M),(C2-M),(C3-NL),(C4-L),(C5-NL)
(C1-M),(C2-M),(C3-NL),(C4-L),(C5-L)
(C1-M),(C2-M),(C3-L),(C4-H),(C5-H)
(C1-M),(C2-M),(C3-L),(C4-H),(C5-NH)
(C1-M),(C2-M),(C3-L),(C4-H),(C5-M)
(C1-M),(C2-M),(C3-L),(C4-H),(C5-NL)
(C1-M),(C2-M),(C3-L),(C4-H),(C5-L)
(C1-M),(C2-M),(C3-L),(C4-NH),(C5-H)
(C1-M),(C2-M),(C3-L),(C4-NH),(C5-NH)
(C1-M),(C2-M),(C3-L),(C4-NH),(C5-M)
(C1-M),(C2-M),(C3-L),(C4-NH),(C5-NL)
(C1-M),(C2-M),(C3-L),(C4-NH),(C5-L)
(C1-M),(C2-M),(C3-L),(C4-M),(C5-H)
(C1-M),(C2-M),(C3-L),(C4-M),(C5-NH)
(C1-M),(C2-M),(C3-L),(C4-M),(C5-M)
(C1-M),(C2-M),(C3-L),(C4-M),(C5-NL)
(C1-M),(C2-M),(C3-L),(C4-M),(C5-L)
(C1-M),(C2-M),(C3-L),(C4-NL),(C5-H)
(C1-M),(C2-M),(C3-L),(C4-NL),(C5-NH)
(C1-M),(C2-M),(C3-L),(C4-NL),(C5-M)
(C1-M),(C2-M),(C3-L),(C4-NL),(C5-NL)
(C1-M),(C2-M),(C3-L),(C4-NL),(C5-L)
(C1-M),(C2-M),(C3-L),(C4-L),(C5-H)
(C1-M),(C2-M),(C3-L),(C4-L),(C5-NH)
(C1-M),(C2-M),(C3-L),(C4-L),(C5-M)
(C1-M),(C2-M),(C3-L),(C4-L),(C5-NL)
(C1-M),(C2-M),(C3-L),(C4-L),(C5-L)
(C1-M),(C2-NL),(C3-H),(C4-H),(C5-H)
(C1-M),(C2-NL),(C3-H),(C4-H),(C5-NH)
(C1-M),(C2-NL),(C3-H),(C4-H),(C5-M)
(C1-M),(C2-NL),(C3-H),(C4-H),(C5-NL)
(C1-M),(C2-NL),(C3-H),(C4-H),(C5-L)
(C1-M),(C2-NL),(C3-H),(C4-NH),(C5-H)
(C1-M),(C2-NL),(C3-H),(C4-NH),(C5-NH)
(C1-M),(C2-NL),(C3-H),(C4-NH),(C5-M)
(C1-M),(C2-NL),(C3-H),(C4-NH),(C5-NL)
(C1-M),(C2-NL),(C3-H),(C4-NH),(C5-L)
(C1-M),(C2-NL),(C3-H),(C4-M),(C5-H)
(C1-M),(C2-NL),(C3-H),(C4-M),(C5-NH)
(C1-M),(C2-NL),(C3-H),(C4-M),(C5-M)
(C1-M),(C2-NL),(C3-H),(C4-M),(C5-NL)
(C1-M),(C2-NL),(C3-H),(C4-M),(C5-L)
(C1-M),(C2-NL),(C3-H),(C4-NL),(C5-H)
(C1-M),(C2-NL),(C3-H),(C4-NL),(C5-NH)
(C1-M),(C2-NL),(C3-H),(C4-NL),(C5-M)
(C1-M),(C2-NL),(C3-H),(C4-NL),(C5-NL)
(C1-M),(C2-NL),(C3-H),(C4-NL),(C5-L)
(C1-M),(C2-NL),(C3-H),(C4-L),(C5-H)
(C1-M),(C2-NL),(C3-H),(C4-L),(C5-NH)
(C1-M),(C2-NL),(C3-H),(C4-L),(C5-M)
(C1-M),(C2-NL),(C3-H),(C4-L),(C5-NL)
(C1-M),(C2-NL),(C3-H),(C4-L),(C5-L)
(C1-M),(C2-NL),(C3-NH),(C4-H),(C5-H)
(C1-M),(C2-NL),(C3-NH),(C4-H),(C5-NH)
(C1-M),(C2-NL),(C3-NH),(C4-H),(C5-M)
(C1-M),(C2-NL),(C3-NH),(C4-H),(C5-NL)
(C1-M),(C2-NL),(C3-NH),(C4-H),(C5-L)
(C1-M),(C2-NL),(C3-NH),(C4-NH),(C5-H)
(C1-M),(C2-NL),(C3-NH),(C4-NH),(C5-NH)
(C1-M),(C2-NL),(C3-NH),(C4-NH),(C5-M)
(C1-M),(C2-NL),(C3-NH),(C4-NH),(C5-NL)
(C1-M),(C2-NL),(C3-NH),(C4-NH),(C5-L)
(C1-M),(C2-NL),(C3-NH),(C4-M),(C5-H)
(C1-M),(C2-NL),(C3-NH),(C4-M),(C5-NH)
(C1-M),(C2-NL),(C3-NH),(C4-M),(C5-M)
(C1-M),(C2-NL),(C3-NH),(C4-M),(C5-NL)
(C1-M),(C2-NL),(C3-NH),(C4-M),(C5-L)
(C1-M),(C2-NL),(C3-NH),(C4-NL),(C5-H)
(C1-M),(C2-NL),(C3-NH),(C4-NL),(C5-NH)
(C1-M),(C2-NL),(C3-NH),(C4-NL),(C5-M)
(C1-M),(C2-NL),(C3-NH),(C4-NL),(C5-NL)
(C1-M),(C2-NL),(C3-NH),(C4-NL),(C5-L)
(C1-M),(C2-NL),(C3-NH),(C4-L),(C5-H)
(C1-M),(C2-NL),(C3-NH),(C4-L),(C5-NH)
(C1-M),(C2-NL),(C3-NH),(C4-L),(C5-M)
(C1-M),(C2-NL),(C3-NH),(C4-L),(C5-NL)
(C1-M),(C2-NL),(C3-NH),(C4-L),(C5-L)
(C1-M),(C2-NL),(C3-M),(C4-H),(C5-H)
(C1-M),(C2-NL),(C3-M),(C4-H),(C5-NH)
(C1-M),(C2-NL),(C3-M),(C4-H),(C5-M)
(C1-M),(C2-NL),(C3-M),(C4-H),(C5-NL)
(C1-M),(C2-NL),(C3-M),(C4-H),(C5-L)
(C1-M),(C2-NL),(C3-M),(C4-NH),(C5-H)
(C1-M),(C2-NL),(C3-M),(C4-NH),(C5-NH)
(C1-M),(C2-NL),(C3-M),(C4-NH),(C5-M)
(C1-M),(C2-NL),(C3-M),(C4-NH),(C5-NL)
(C1-M),(C2-NL),(C3-M),(C4-NH),(C5-L)
(C1-M),(C2-NL),(C3-M),(C4-M),(C5-H)
(C1-M),(C2-NL),(C3-M),(C4-M),(C5-NH)
(C1-M),(C2-NL),(C3-M),(C4-M),(C5-M)
(C1-M),(C2-NL),(C3-M),(C4-M),(C5-NL)
(C1-M),(C2-NL),(C3-M),(C4-M),(C5-L)
(C1-M),(C2-NL),(C3-M),(C4-NL),(C5-H)
(C1-M),(C2-NL),(C3-M),(C4-NL),(C5-NH)
(C1-M),(C2-NL),(C3-M),(C4-NL),(C5-M)
(C1-M),(C2-NL),(C3-M),(C4-NL),(C5-NL)
(C1-M),(C2-NL),(C3-M),(C4-NL),(C5-L)
(C1-M),(C2-NL),(C3-M),(C4-L),(C5-H)
(C1-M),(C2-NL),(C3-M),(C4-L),(C5-NH)
(C1-M),(C2-NL),(C3-M),(C4-L),(C5-M)
(C1-M),(C2-NL),(C3-M),(C4-L),(C5-NL)
(C1-M),(C2-NL),(C3-M),(C4-L),(C5-L)
(C1-M),(C2-NL),(C3-NL),(C4-H),(C5-H)
(C1-M),(C2-NL),(C3-NL),(C4-H),(C5-NH)
(C1-M),(C2-NL),(C3-NL),(C4-H),(C5-M)
(C1-M),(C2-NL),(C3-NL),(C4-H),(C5-NL)
(C1-M),(C2-NL),(C3-NL),(C4-H),(C5-L)
(C1-M),(C2-NL),(C3-NL),(C4-NH),(C5-H)
(C1-M),(C2-NL),(C3-NL),(C4-NH),(C5-NH)
(C1-M),(C2-NL),(C3-NL),(C4-NH),(C5-M)
(C1-M),(C2-NL),(C3-NL),(C4-NH),(C5-NL)
(C1-M),(C2-NL),(C3-NL),(C4-NH),(C5-L)
(C1-M),(C2-NL),(C3-NL),(C4-M),(C5-H)
(C1-M),(C2-NL),(C3-NL),(C4-M),(C5-NH)
(C1-M),(C2-NL),(C3-NL),(C4-M),(C5-M)
(C1-M),(C2-NL),(C3-NL),(C4-M),(C5-NL)
(C1-M),(C2-NL),(C3-NL),(C4-M),(C5-L)
(C1-M),(C2-NL),(C3-NL),(C4-NL),(C5-H)
(C1-M),(C2-NL),(C3-NL),(C4-NL),(C5-NH)
(C1-M),(C2-NL),(C3-NL),(C4-NL),(C5-M)
(C1-M),(C2-NL),(C3-NL),(C4-NL),(C5-NL)
(C1-M),(C2-NL),(C3-NL),(C4-NL),(C5-L)
(C1-M),(C2-NL),(C3-NL),(C4-L),(C5-H)
(C1-M),(C2-NL),(C3-NL),(C4-L),(C5-NH)
(C1-M),(C2-NL),(C3-NL),(C4-L),(C5-M)
(C1-M),(C2-NL),(C3-NL),(C4-L),(C5-NL)
(C1-M),(C2-NL),(C3-NL),(C4-L),(C5-L)
(C1-M),(C2-NL),(C3-L),(C4-H),(C5-H)
(C1-M),(C2-NL),(C3-L),(C4-H),(C5-NH)
(C1-M),(C2-NL),(C3-L),(C4-H),(C5-M)
(C1-M),(C2-NL),(C3-L),(C4-H),(C5-NL)
(C1-M),(C2-NL),(C3-L),(C4-H),(C5-L)
(C1-M),(C2-NL),(C3-L),(C4-NH),(C5-H)
(C1-M),(C2-NL),(C3-L),(C4-NH),(C5-NH)
(C1-M),(C2-NL),(C3-L),(C4-NH),(C5-M)
(C1-M),(C2-NL),(C3-L),(C4-NH),(C5-NL)
(C1-M),(C2-NL),(C3-L),(C4-NH),(C5-L)
(C1-M),(C2-NL),(C3-L),(C4-M),(C5-H)
(C1-M),(C2-NL),(C3-L),(C4-M),(C5-NH)
(C1-M),(C2-NL),(C3-L),(C4-M),(C5-M)
(C1-M),(C2-NL),(C3-L),(C4-M),(C5-NL)
(C1-M),(C2-NL),(C3-L),(C4-M),(C5-L)
(C1-M),(C2-NL),(C3-L),(C4-NL),(C5-H)
(C1-M),(C2-NL),(C3-L),(C4-NL),(C5-NH)
(C1-M),(C2-NL),(C3-L),(C4-NL),(C5-M)
(C1-M),(C2-NL),(C3-L),(C4-NL),(C5-NL)
(C1-M),(C2-NL),(C3-L),(C4-NL),(C5-L)
(C1-M),(C2-NL),(C3-L),(C4-L),(C5-H)
(C1-M),(C2-NL),(C3-L),(C4-L),(C5-NH)
(C1-M),(C2-NL),(C3-L),(C4-L),(C5-M)
(C1-M),(C2-NL),(C3-L),(C4-L),(C5-NL)
(C1-M),(C2-NL),(C3-L),(C4-L),(C5-L)
(C1-M),(C2-L),(C3-H),(C4-H),(C5-H)
(C1-M),(C2-L),(C3-H),(C4-H),(C5-NH)
(C1-M),(C2-L),(C3-H),(C4-H),(C5-M)
(C1-M),(C2-L),(C3-H),(C4-H),(C5-NL)
(C1-M),(C2-L),(C3-H),(C4-H),(C5-L)
(C1-M),(C2-L),(C3-H),(C4-NH),(C5-H)
(C1-M),(C2-L),(C3-H),(C4-NH),(C5-NH)
(C1-M),(C2-L),(C3-H),(C4-NH),(C5-M)
(C1-M),(C2-L),(C3-H),(C4-NH),(C5-NL)
(C1-M),(C2-L),(C3-H),(C4-NH),(C5-L)
(C1-M),(C2-L),(C3-H),(C4-M),(C5-H)
(C1-M),(C2-L),(C3-H),(C4-M),(C5-NH)
(C1-M),(C2-L),(C3-H),(C4-M),(C5-M)
(C1-M),(C2-L),(C3-H),(C4-M),(C5-NL)
(C1-M),(C2-L),(C3-H),(C4-M),(C5-L)
(C1-M),(C2-L),(C3-H),(C4-NL),(C5-H)
(C1-M),(C2-L),(C3-H),(C4-NL),(C5-NH)
(C1-M),(C2-L),(C3-H),(C4-NL),(C5-M)
(C1-M),(C2-L),(C3-H),(C4-NL),(C5-NL)
(C1-M),(C2-L),(C3-H),(C4-NL),(C5-L)
(C1-M),(C2-L),(C3-H),(C4-L),(C5-H)
(C1-M),(C2-L),(C3-H),(C4-L),(C5-NH)
(C1-M),(C2-L),(C3-H),(C4-L),(C5-M)
(C1-M),(C2-L),(C3-H),(C4-L),(C5-NL)
(C1-M),(C2-L),(C3-H),(C4-L),(C5-L)
(C1-M),(C2-L),(C3-NH),(C4-H),(C5-H)
(C1-M),(C2-L),(C3-NH),(C4-H),(C5-NH)
(C1-M),(C2-L),(C3-NH),(C4-H),(C5-M)
(C1-M),(C2-L),(C3-NH),(C4-H),(C5-NL)
(C1-M),(C2-L),(C3-NH),(C4-H),(C5-L)
(C1-M),(C2-L),(C3-NH),(C4-NH),(C5-H)
(C1-M),(C2-L),(C3-NH),(C4-NH),(C5-NH)
(C1-M),(C2-L),(C3-NH),(C4-NH),(C5-M)
(C1-M),(C2-L),(C3-NH),(C4-NH),(C5-NL)
(C1-M),(C2-L),(C3-NH),(C4-NH),(C5-L)
(C1-M),(C2-L),(C3-NH),(C4-M),(C5-H)
(C1-M),(C2-L),(C3-NH),(C4-M),(C5-NH)
(C1-M),(C2-L),(C3-NH),(C4-M),(C5-M)
(C1-M),(C2-L),(C3-NH),(C4-M),(C5-NL)
(C1-M),(C2-L),(C3-NH),(C4-M),(C5-L)
(C1-M),(C2-L),(C3-NH),(C4-NL),(C5-H)
(C1-M),(C2-L),(C3-NH),(C4-NL),(C5-NH)
(C1-M),(C2-L),(C3-NH),(C4-NL),(C5-M)
(C1-M),(C2-L),(C3-NH),(C4-NL),(C5-NL)
(C1-M),(C2-L),(C3-NH),(C4-NL),(C5-L)
(C1-M),(C2-L),(C3-NH),(C4-L),(C5-H)
(C1-M),(C2-L),(C3-NH),(C4-L),(C5-NH)
(C1-M),(C2-L),(C3-NH),(C4-L),(C5-M)
(C1-M),(C2-L),(C3-NH),(C4-L),(C5-NL)
(C1-M),(C2-L),(C3-NH),(C4-L),(C5-L)
(C1-M),(C2-L),(C3-M),(C4-H),(C5-H)
(C1-M),(C2-L),(C3-M),(C4-H),(C5-NH)
(C1-M),(C2-L),(C3-M),(C4-H),(C5-M)
(C1-M),(C2-L),(C3-M),(C4-H),(C5-NL)
(C1-M),(C2-L),(C3-M),(C4-H),(C5-L)
(C1-M),(C2-L),(C3-M),(C4-NH),(C5-H)
(C1-M),(C2-L),(C3-M),(C4-NH),(C5-NH)
(C1-M),(C2-L),(C3-M),(C4-NH),(C5-M)
(C1-M),(C2-L),(C3-M),(C4-NH),(C5-NL)
(C1-M),(C2-L),(C3-M),(C4-NH),(C5-L)
(C1-M),(C2-L),(C3-M),(C4-M),(C5-H)
(C1-M),(C2-L),(C3-M),(C4-M),(C5-NH)
(C1-M),(C2-L),(C3-M),(C4-M),(C5-M)
(C1-M),(C2-L),(C3-M),(C4-M),(C5-NL)
(C1-M),(C2-L),(C3-M),(C4-M),(C5-L)
(C1-M),(C2-L),(C3-M),(C4-NL),(C5-H)
(C1-M),(C2-L),(C3-M),(C4-NL),(C5-NH)
(C1-M),(C2-L),(C3-M),(C4-NL),(C5-M)
(C1-M),(C2-L),(C3-M),(C4-NL),(C5-NL)
(C1-M),(C2-L),(C3-M),(C4-NL),(C5-L)
(C1-M),(C2-L),(C3-M),(C4-L),(C5-H)
(C1-M),(C2-L),(C3-M),(C4-L),(C5-NH)
(C1-M),(C2-L),(C3-M),(C4-L),(C5-M)
(C1-M),(C2-L),(C3-M),(C4-L),(C5-NL)
(C1-M),(C2-L),(C3-M),(C4-L),(C5-L)
(C1-M),(C2-L),(C3-NL),(C4-H),(C5-H)
(C1-M),(C2-L),(C3-NL),(C4-H),(C5-NH)
(C1-M),(C2-L),(C3-NL),(C4-H),(C5-M)
(C1-M),(C2-L),(C3-NL),(C4-H),(C5-NL)
(C1-M),(C2-L),(C3-NL),(C4-H),(C5-L)
(C1-M),(C2-L),(C3-NL),(C4-NH),(C5-H)
(C1-M),(C2-L),(C3-NL),(C4-NH),(C5-NH)
(C1-M),(C2-L),(C3-NL),(C4-NH),(C5-M)
(C1-M),(C2-L),(C3-NL),(C4-NH),(C5-NL)
(C1-M),(C2-L),(C3-NL),(C4-NH),(C5-L)
(C1-M),(C2-L),(C3-NL),(C4-M),(C5-H)
(C1-M),(C2-L),(C3-NL),(C4-M),(C5-NH)
(C1-M),(C2-L),(C3-NL),(C4-M),(C5-M)
(C1-M),(C2-L),(C3-NL),(C4-M),(C5-NL)
(C1-M),(C2-L),(C3-NL),(C4-M),(C5-L)
(C1-M),(C2-L),(C3-NL),(C4-NL),(C5-H)
(C1-M),(C2-L),(C3-NL),(C4-NL),(C5-NH)
(C1-M),(C2-L),(C3-NL),(C4-NL),(C5-M)
(C1-M),(C2-L),(C3-NL),(C4-NL),(C5-NL)
(C1-M),(C2-L),(C3-NL),(C4-NL),(C5-L)
(C1-M),(C2-L),(C3-NL),(C4-L),(C5-H)
(C1-M),(C2-L),(C3-NL),(C4-L),(C5-NH)
(C1-M),(C2-L),(C3-NL),(C4-L),(C5-M)
(C1-M),(C2-L),(C3-NL),(C4-L),(C5-NL)
(C1-M),(C2-L),(C3-NL),(C4-L),(C5-L)
(C1-M),(C2-L),(C3-L),(C4-H),(C5-H)
(C1-M),(C2-L),(C3-L),(C4-H),(C5-NH)
(C1-M),(C2-L),(C3-L),(C4-H),(C5-M)
(C1-M),(C2-L),(C3-L),(C4-H),(C5-NL)
(C1-M),(C2-L),(C3-L),(C4-H),(C5-L)
(C1-M),(C2-L),(C3-L),(C4-NH),(C5-H)
(C1-M),(C2-L),(C3-L),(C4-NH),(C5-NH)
(C1-M),(C2-L),(C3-L),(C4-NH),(C5-M)
(C1-M),(C2-L),(C3-L),(C4-NH),(C5-NL)
(C1-M),(C2-L),(C3-L),(C4-NH),(C5-L)
(C1-M),(C2-L),(C3-L),(C4-M),(C5-H)
(C1-M),(C2-L),(C3-L),(C4-M),(C5-NH)
(C1-M),(C2-L),(C3-L),(C4-M),(C5-M)
(C1-M),(C2-L),(C3-L),(C4-M),(C5-NL)
(C1-M),(C2-L),(C3-L),(C4-M),(C5-L)
(C1-M),(C2-L),(C3-L),(C4-NL),(C5-H)
(C1-M),(C2-L),(C3-L),(C4-NL),(C5-NH)
(C1-M),(C2-L),(C3-L),(C4-NL),(C5-M)
(C1-M),(C2-L),(C3-L),(C4-NL),(C5-NL)
(C1-M),(C2-L),(C3-L),(C4-NL),(C5-L)
(C1-M),(C2-L),(C3-L),(C4-L),(C5-H)
(C1-M),(C2-L),(C3-L),(C4-L),(C5-NH)
(C1-M),(C2-L),(C3-L),(C4-L),(C5-M)
(C1-M),(C2-L),(C3-L),(C4-L),(C5-NL)
(C1-M),(C2-L),(C3-L),(C4-L),(C5-L)
(C1-NL),(C2-H),(C3-H),(C4-H),(C5-H)
(C1-NL),(C2-H),(C3-H),(C4-H),(C5-NH)
(C1-NL),(C2-H),(C3-H),(C4-H),(C5-M)
(C1-NL),(C2-H),(C3-H),(C4-H),(C5-NL)
(C1-NL),(C2-H),(C3-H),(C4-H),(C5-L)
(C1-NL),(C2-H),(C3-H),(C4-NH),(C5-H)
(C1-NL),(C2-H),(C3-H),(C4-NH),(C5-NH)
(C1-NL),(C2-H),(C3-H),(C4-NH),(C5-M)
(C1-NL),(C2-H),(C3-H),(C4-NH),(C5-NL)
(C1-NL),(C2-H),(C3-H),(C4-NH),(C5-L)
(C1-NL),(C2-H),(C3-H),(C4-M),(C5-H)
(C1-NL),(C2-H),(C3-H),(C4-M),(C5-NH)
(C1-NL),(C2-H),(C3-H),(C4-M),(C5-M)
(C1-NL),(C2-H),(C3-H),(C4-M),(C5-NL)
(C1-NL),(C2-H),(C3-H),(C4-M),(C5-L)
(C1-NL),(C2-H),(C3-H),(C4-NL),(C5-H)
(C1-NL),(C2-H),(C3-H),(C4-NL),(C5-NH)
(C1-NL),(C2-H),(C3-H),(C4-NL),(C5-M)
(C1-NL),(C2-H),(C3-H),(C4-NL),(C5-NL)
(C1-NL),(C2-H),(C3-H),(C4-NL),(C5-L)
(C1-NL),(C2-H),(C3-H),(C4-L),(C5-H)
(C1-NL),(C2-H),(C3-H),(C4-L),(C5-NH)
(C1-NL),(C2-H),(C3-H),(C4-L),(C5-M)
(C1-NL),(C2-H),(C3-H),(C4-L),(C5-NL)
(C1-NL),(C2-H),(C3-H),(C4-L),(C5-L)
(C1-NL),(C2-H),(C3-NH),(C4-H),(C5-H)
(C1-NL),(C2-H),(C3-NH),(C4-H),(C5-NH)
(C1-NL),(C2-H),(C3-NH),(C4-H),(C5-M)
(C1-NL),(C2-H),(C3-NH),(C4-H),(C5-NL)
(C1-NL),(C2-H),(C3-NH),(C4-H),(C5-L)
(C1-NL),(C2-H),(C3-NH),(C4-NH),(C5-H)
(C1-NL),(C2-H),(C3-NH),(C4-NH),(C5-NH)
(C1-NL),(C2-H),(C3-NH),(C4-NH),(C5-M)
(C1-NL),(C2-H),(C3-NH),(C4-NH),(C5-NL)
(C1-NL),(C2-H),(C3-NH),(C4-NH),(C5-L)
(C1-NL),(C2-H),(C3-NH),(C4-M),(C5-H)
(C1-NL),(C2-H),(C3-NH),(C4-M),(C5-NH)
(C1-NL),(C2-H),(C3-NH),(C4-M),(C5-M)
(C1-NL),(C2-H),(C3-NH),(C4-M),(C5-NL)
(C1-NL),(C2-H),(C3-NH),(C4-M),(C5-L)
(C1-NL),(C2-H),(C3-NH),(C4-NL),(C5-H)
(C1-NL),(C2-H),(C3-NH),(C4-NL),(C5-NH)
(C1-NL),(C2-H),(C3-NH),(C4-NL),(C5-M)
(C1-NL),(C2-H),(C3-NH),(C4-NL),(C5-NL)
(C1-NL),(C2-H),(C3-NH),(C4-NL),(C5-L)
(C1-NL),(C2-H),(C3-NH),(C4-L),(C5-H)
(C1-NL),(C2-H),(C3-NH),(C4-L),(C5-NH)
(C1-NL),(C2-H),(C3-NH),(C4-L),(C5-M)
(C1-NL),(C2-H),(C3-NH),(C4-L),(C5-NL)
(C1-NL),(C2-H),(C3-NH),(C4-L),(C5-L)
(C1-NL),(C2-H),(C3-M),(C4-H),(C5-H)
(C1-NL),(C2-H),(C3-M),(C4-H),(C5-NH)
(C1-NL),(C2-H),(C3-M),(C4-H),(C5-M)
(C1-NL),(C2-H),(C3-M),(C4-H),(C5-NL)
(C1-NL),(C2-H),(C3-M),(C4-H),(C5-L)
(C1-NL),(C2-H),(C3-M),(C4-NH),(C5-H)
(C1-NL),(C2-H),(C3-M),(C4-NH),(C5-NH)
(C1-NL),(C2-H),(C3-M),(C4-NH),(C5-M)
(C1-NL),(C2-H),(C3-M),(C4-NH),(C5-NL)
(C1-NL),(C2-H),(C3-M),(C4-NH),(C5-L)
(C1-NL),(C2-H),(C3-M),(C4-M),(C5-H)
(C1-NL),(C2-H),(C3-M),(C4-M),(C5-NH)
(C1-NL),(C2-H),(C3-M),(C4-M),(C5-M)
(C1-NL),(C2-H),(C3-M),(C4-M),(C5-NL)
(C1-NL),(C2-H),(C3-M),(C4-M),(C5-L)
(C1-NL),(C2-H),(C3-M),(C4-NL),(C5-H)
(C1-NL),(C2-H),(C3-M),(C4-NL),(C5-NH)
(C1-NL),(C2-H),(C3-M),(C4-NL),(C5-M)
(C1-NL),(C2-H),(C3-M),(C4-NL),(C5-NL)
(C1-NL),(C2-H),(C3-M),(C4-NL),(C5-L)
(C1-NL),(C2-H),(C3-M),(C4-L),(C5-H)
(C1-NL),(C2-H),(C3-M),(C4-L),(C5-NH)
(C1-NL),(C2-H),(C3-M),(C4-L),(C5-M)
(C1-NL),(C2-H),(C3-M),(C4-L),(C5-NL)
(C1-NL),(C2-H),(C3-M),(C4-L),(C5-L)
(C1-NL),(C2-H),(C3-NL),(C4-H),(C5-H)
(C1-NL),(C2-H),(C3-NL),(C4-H),(C5-NH)
(C1-NL),(C2-H),(C3-NL),(C4-H),(C5-M)
(C1-NL),(C2-H),(C3-NL),(C4-H),(C5-NL)
(C1-NL),(C2-H),(C3-NL),(C4-H),(C5-L)
(C1-NL),(C2-H),(C3-NL),(C4-NH),(C5-H)
(C1-NL),(C2-H),(C3-NL),(C4-NH),(C5-NH)
(C1-NL),(C2-H),(C3-NL),(C4-NH),(C5-M)
(C1-NL),(C2-H),(C3-NL),(C4-NH),(C5-NL)
(C1-NL),(C2-H),(C3-NL),(C4-NH),(C5-L)
(C1-NL),(C2-H),(C3-NL),(C4-M),(C5-H)
(C1-NL),(C2-H),(C3-NL),(C4-M),(C5-NH)
(C1-NL),(C2-H),(C3-NL),(C4-M),(C5-M)
(C1-NL),(C2-H),(C3-NL),(C4-M),(C5-NL)
(C1-NL),(C2-H),(C3-NL),(C4-M),(C5-L)
(C1-NL),(C2-H),(C3-NL),(C4-NL),(C5-H)
(C1-NL),(C2-H),(C3-NL),(C4-NL),(C5-NH)
(C1-NL),(C2-H),(C3-NL),(C4-NL),(C5-M)
(C1-NL),(C2-H),(C3-NL),(C4-NL),(C5-NL)
(C1-NL),(C2-H),(C3-NL),(C4-NL),(C5-L)
(C1-NL),(C2-H),(C3-NL),(C4-L),(C5-H)
(C1-NL),(C2-H),(C3-NL),(C4-L),(C5-NH)
(C1-NL),(C2-H),(C3-NL),(C4-L),(C5-M)
(C1-NL),(C2-H),(C3-NL),(C4-L),(C5-NL)
(C1-NL),(C2-H),(C3-NL),(C4-L),(C5-L)
(C1-NL),(C2-H),(C3-L),(C4-H),(C5-H)
(C1-NL),(C2-H),(C3-L),(C4-H),(C5-NH)
(C1-NL),(C2-H),(C3-L),(C4-H),(C5-M)
(C1-NL),(C2-H),(C3-L),(C4-H),(C5-NL)
(C1-NL),(C2-H),(C3-L),(C4-H),(C5-L)
(C1-NL),(C2-H),(C3-L),(C4-NH),(C5-H)
(C1-NL),(C2-H),(C3-L),(C4-NH),(C5-NH)
(C1-NL),(C2-H),(C3-L),(C4-NH),(C5-M)
(C1-NL),(C2-H),(C3-L),(C4-NH),(C5-NL)
(C1-NL),(C2-H),(C3-L),(C4-NH),(C5-L)
(C1-NL),(C2-H),(C3-L),(C4-M),(C5-H)
(C1-NL),(C2-H),(C3-L),(C4-M),(C5-NH)
(C1-NL),(C2-H),(C3-L),(C4-M),(C5-M)
(C1-NL),(C2-H),(C3-L),(C4-M),(C5-NL)
(C1-NL),(C2-H),(C3-L),(C4-M),(C5-L)
(C1-NL),(C2-H),(C3-L),(C4-NL),(C5-H)
(C1-NL),(C2-H),(C3-L),(C4-NL),(C5-NH)
(C1-NL),(C2-H),(C3-L),(C4-NL),(C5-M)
(C1-NL),(C2-H),(C3-L),(C4-NL),(C5-NL)
[truncated: 1,131 more rows]
